# Supplementary material for: Comprehensive Transcriptome and Metabolome Analyses Reveal Primary Molecular Regulation Pathways Involved in Peanut under Water and Nitrogen Co-Limitation
Source: Int J Mol Sci. 2023 Aug 27;24(17):13308. doi: 10.3390/ijms241713308 (PMC10487698; doi:10.3390/ijms241713308)
Supplement: Supplementary file 1 [file ijms-24-13308-s001.zip › Table S2.xlsx]

## Sheet: DEGs
#ID	gene_name	nr_symbol	DSNA1	DSNA2	DSNA3	DSNN1	DSNN2	DSNN3	WWNA1	WWNA2	WWNA3	WWNN1	WWNN2	WWNN3	DSNA_vs_DSNN_DESeq2_FDR	DSNA_vs_DSNN_DESeq2_log2FC	DSNA_vs_DSNN_DESeq2_(FDR_0.05_FC_2)_regulated	WWNA_vs_DSNA_DESeq2_FDR	WWNA_vs_DSNA_DESeq2_log2FC	WWNA_vs_DSNA_DESeq2_(FDR_0.05_FC_2)_regulated	WWNA_vs_DSNN_DESeq2_FDR	WWNA_vs_DSNN_DESeq2_log2FC	WWNA_vs_DSNN_DESeq2_(FDR_0.05_FC_2)_regulated	WWNA_vs_WWNN_DESeq2_FDR	WWNA_vs_WWNN_DESeq2_log2FC	WWNA_vs_WWNN_DESeq2_(FDR_0.05_FC_2)_regulated	WWNN_vs_DSNN_DESeq2_FDR	WWNN_vs_DSNN_DESeq2_log2FC	WWNN_vs_DSNN_DESeq2_(FDR_0.05_FC_2)_regulated	COG_class	COG_class_annotation	GO_annotation	KEGG_annotation	KEGG_pathway_annotation	KOG_class	KOG_class_annotation	Pfam_annotation	Swiss_Prot_annotation	eggNOG_class	eggNOG_class_annotation	NR_annotation	GO_second_level_annotation
Arachis_hypogaea_newGene_10008	--	--	3.48707	4.8966	4.70076	6.25472	5.77562	5.76942	9.40507	8.05758	11.2775	9.93971	14.6437	14.2166	0.661807	0.372013	normal	1.197e-06	-1.36485	down	5.01447e-05	-0.989084	normal	0.888836	0.12782	normal	1.72451e-05	-1.11726	down	[J]	Translation, ribosomal structure and biogenesis	Molecular Function: N-acetyltransferase activity (GO:0008080);;	--	--	--	--	Acetyltransferase (GNAT) family	--	S	Function unknown	hypothetical protein Ahy_B09g094552 [Arachis hypogaea]	molecular function: catalytic activity (GO:0003824)
Arachis_hypogaea_newGene_10010	--	LOC107645022	2.19373	2.11792	2.94969	1.74946	2.39636	1.53003	0.705871	0.894402	0.870677	2.06516	1.7093	0.907924	0.767753	-0.415589	normal	6.26147e-06	1.56673	up	0.00390883	1.15481	up	0.213549	0.843177	normal	0.732002	0.308934	normal	--	--	Molecular Function: transcription regulatory region sequence-specific DNA binding (GO:0000976);; Molecular Function: RNA polymerase II regulatory region sequence-specific DNA binding (GO:0000977);; Molecular Function: RNA polymerase II transcription factor activity, sequence-specific DNA binding (GO:0000981);; Molecular Function: RNA polymerase II regulatory region DNA binding (GO:0001012);; Mole…	K09184|1.04e-31|vvi:104879571|K09184 GATA-binding protein, other eukaryote | (RefSeq) GATA transcription factor 8	--	[K]	Transcription	GATA zinc finger	GATA transcription factor 8 OS=Arabidopsis thaliana OX=3702 GN=GATA8 PE=1 SV=1	K	Transcription	GATA transcription factor 8 isoform X2 [Arachis ipaensis]	molecular function: binding (GO:0005488);; biological process: biological regulation (GO:0065007);; molecular function: nucleic acid binding transcription factor activity (GO:0001071);; cellular component: cell (GO:0005623);; cellular component: cell part (GO:0044464);; cellular component: organelle (GO:0043226);; cellular component: macromolecular complex (GO:0032991);; biological process: metab…
Arachis_hypogaea_newGene_10011	--	LOC107645020	83.1136	63.0209	20.9506	61.5312	76.9783	72.9023	200.348	110.625	168.917	71.5423	152.898	106.424	0.957651	0.263168	normal	0.000701976	-1.74755	down	1.22396e-08	-1.4827	down	0.103219	-0.838141	normal	0.118399	-0.643611	normal	[G]	Carbohydrate transport and metabolism	Molecular Function: channel activity (GO:0015267);; Cellular Component: integral component of membrane (GO:0016021);;	K09872|1.11e-208|aip:107645020|K09872 aquaporin PIP | (RefSeq) aquaporin PIP2-1	--	[G]	Carbohydrate transport and metabolism	Major intrinsic protein	Aquaporin PIP2-1 OS=Arabidopsis thaliana OX=3702 GN=PIP2-1 PE=1 SV=1	G	Carbohydrate transport and metabolism	aquaporin PIP2-1 [Arachis ipaensis]	biological process: localization (GO:0051179);; molecular function: transporter activity (GO:0005215);; cellular component: membrane (GO:0016020);; cellular component: membrane part (GO:0044425)
Arachis_hypogaea_newGene_1005	--	--	3.3398	3.22986	4.65838	3.89762	2.93698	3.66711	2.11907	1.30396	2.18641	1.92976	2.11994	1.01298	0.977933	-0.0985395	normal	0.0534939	0.882868	normal	0.0759209	0.789052	normal	0.856068	-0.26128	normal	0.0153731	1.05115	up	--	--	Molecular Function: nucleic acid binding (GO:0003676);; Molecular Function: zinc ion binding (GO:0008270);;	K11294|1.63e-27|ini:109185820|K11294 nucleolin | (RefSeq) nucleolin-like	--	[R]	General function prediction only	Domain of unknown function (DUF4283)	--	Z	Cytoskeleton	hypothetical protein Ahy_A05g022026 [Arachis hypogaea]	molecular function: binding (GO:0005488)
Arachis_hypogaea_newGene_10087	--	--	38.9697	33.1723	26.5071	54.0537	48.5347	36.8722	49.0488	30.0802	35.5147	22.8308	18.888	15.7648	0.717755	0.352468	normal	0.113184	-0.543248	normal	0.661235	-0.186837	normal	5.53418e-08	-1.46603	down	2.16613e-07	1.27741	up	--	--	--	--	--	--	--	--	--	--	--	--	--
Arachis_hypogaea_newGene_1009	--	LOC112802834	0.966617	1.84159	2.27639	3.22658	2.74354	2.55195	0.837985	0.362157	0.35123	0.80386	0.871658	1.46066	0.465402	0.699608	normal	0.0222743	1.42984	up	7.91574e-07	2.13202	up	0.52577	0.684877	normal	0.000117701	1.44712	up	--	--	Cellular Component: integral component of membrane (GO:0016021);;	K10664|3.58e-265|adu:107491167|K10664 E3 ubiquitin-protein ligase ATL6/9/15/31/42/55 [EC:2.3.2.27] | (RefSeq) E3 ubiquitin-protein ligase ATL31	--	[O]	Posttranslational modification, protein turnover, chaperones	Ring finger domain	E3 ubiquitin-protein ligase ATL31 OS=Arabidopsis thaliana OX=3702 GN=ATL31 PE=1 SV=2	O	Posttranslational modification, protein turnover, chaperones	E3 ubiquitin-protein ligase ATL31 [Arachis hypogaea]	cellular component: membrane (GO:0016020);; cellular component: membrane part (GO:0044425)
Arachis_hypogaea_newGene_10091	--	LOC107619345	3.77831	1.63206	0.179366	11.2879	4.9351	12.9139	3.84139	3.38576	10.309	29.5952	24.3732	18.6272	0.431528	2.29118	normal	0.25868	-1.86847	normal	0.5991	0.425531	normal	0.000970016	1.73182	up	0.00201231	-1.30568	down	--	--	Molecular Function: phosphatase activity (GO:0016791);;	K13248|1.12e-209|aip:107619345|K13248 pyridoxal phosphate phosphatase PHOSPHO2 [EC:3.1.3.74] | (RefSeq) inorganic pyrophosphatase 2	Vitamin B6 metabolism (ko00750)	[R]	General function prediction only	Putative Phosphatase	Inorganic pyrophosphatase 2 OS=Arabidopsis thaliana OX=3702 GN=At1g17710 PE=2 SV=1	S	Function unknown	inorganic pyrophosphatase 2 [Arachis ipaensis]	molecular function: catalytic activity (GO:0003824)
Arachis_hypogaea_newGene_10113	--	--	6.4065	4.42758	14.3693	15.428	8.99378	16.271	3.90536	6.04155	4.62711	27.1214	34.4371	59.5334	0.745311	0.62804	normal	0.430942	0.543584	normal	0.000801051	1.17812	up	1.19855e-14	2.73428	up	7.32583e-05	-1.55756	down	[R]	General function prediction only	--	--	--	[L]	Replication, recombination and repair	Caulimovirus viroplasmin	--	--	--	Ribonuclease H [Arachis hypogaea]	--
Arachis_hypogaea_newGene_10161	--	--	0.473105	0.24472	0.687368	0.569825	0.902975	0.594212	0.051653	0.185885	0.109467	0.361569	0.091551	0.313489	0.908515	0.417963	normal	--	--	--	6.65456e-05	2.28657	up	--	--	--	0.0333754	1.4494	up	--	--	--	--	--	--	--	--	--	--	--	uncharacterized protein DS421_19g645740 [Arachis hypogaea]	--
Arachis_hypogaea_newGene_10195	--	LOC107616644	21.5994	68.0754	64.1404	37.4634	58.4019	65.5056	95.6617	93.8582	95.8294	39.1549	106.267	73.7831	0.99877	0.00770853	normal	0.0134967	-1.12701	down	2.97066e-06	-1.11723	down	0.241737	-0.674372	normal	0.530165	-0.442245	normal	--	--	Cellular Component: integral component of membrane (GO:0016021);;	K21435|7.46e-13|aip:107648037|K21435 ankyrin repeat domain-containing protein 6 | (RefSeq) ankyrin repeat and SAM domain-containing protein 1A isoform X1	--	--	--	Domain of unknown function	--	S	Function unknown	uncharacterized protein LOC107616644 [Arachis ipaensis]	cellular component: membrane (GO:0016020);; cellular component: membrane part (GO:0044425)
Arachis_hypogaea_newGene_1020	--	LOC107491126	1.04237	2.20819	2.13338	0.94017	2.02125	1.07265	0.476673	0.413177	0.427677	0.921873	0.621308	0.352964	0.876323	-0.475139	normal	0.000635272	1.76327	up	0.0317094	1.29067	up	--	--	--	0.169113	1.09738	normal	[J]	Translation, ribosomal structure and biogenesis	Molecular Function: N-acetyltransferase activity (GO:0008080);;	K00670|3.46e-146|adu:107491126|K00670 N-alpha-acetyltransferase 30 [EC:2.3.1.256] | (RefSeq) N-alpha-acetyltransferase MAK3	--	[R]	General function prediction only	Acetyltransferase (GNAT) family	N-alpha-acetyltransferase MAK3 OS=Arabidopsis thaliana OX=3702 GN=MAK3 PE=1 SV=1	S	Function unknown	N-alpha-acetyltransferase MAK3 [Arachis duranensis]	molecular function: catalytic activity (GO:0003824)
Arachis_hypogaea_newGene_10224	--	--	1.47348	1.19633	1.50426	1.08547	1.34654	1.52559	0.447774	0.48124	0.744295	0.952887	0.894103	1.47294	0.974327	-0.141691	normal	0.029511	1.05924	up	0.0770019	0.920721	normal	0.444543	0.661549	normal	0.777197	0.257485	normal	--	--	--	K17506|2.78e-08|adu:107495008|K17506 protein phosphatase 1L [EC:3.1.3.16] | (RefSeq) probable protein phosphatase 2C 76	--	--	--	--	--	--	--	uncharacterized protein DS421_19g648420 [Arachis hypogaea]	--
Arachis_hypogaea_newGene_10259	--	--	1.24677	0.809278	1.94915	2.42142	1.41709	1.51888	0.346069	0.566319	0.907955	1.56648	1.4252	1.02178	0.917095	0.354581	normal	0.195276	0.892476	normal	0.0191572	1.25453	up	0.291727	0.821375	normal	0.529412	0.431543	normal	--	--	--	--	--	--	--	--	--	--	--	uncharacterized protein DS421_19g649600 [Arachis hypogaea]	--
Arachis_hypogaea_newGene_10260	--	--	0.403023	0.327865	0.301215	0.335344	0.673134	0.442616	0.108648	0.152358	0.064522	0.372565	0.077147	0.310037	0.907756	0.409601	normal	--	--	--	0.00560725	1.83854	up	--	--	--	0.376487	0.932062	normal	--	--	--	--	--	--	--	--	--	--	--	uncharacterized protein DS421_19g649600 [Arachis hypogaea]	--
Arachis_hypogaea_newGene_10268	--	LOC107618031	6.1499	8.89998	8.53768	9.74215	8.45466	5.91555	15.34	12.1295	15.4219	9.96583	17.6245	14.2964	0.995564	-0.0294326	normal	1.96297e-05	-1.0981	down	3.57341e-05	-1.12317	down	0.580554	-0.336291	normal	0.0472977	-0.787586	normal	--	--	--	--	--	--	--	Protein of unknown function (DUF1685)	--	--	--	uncharacterized protein LOC107618031 [Arachis ipaensis]	--
Arachis_hypogaea_newGene_10282	--	--	1.57236	4.30487	3.01802	4.44813	3.93871	1.23955	4.78565	5.4974	5.40981	1.96559	3.82995	1.923	0.995564	0.0550333	normal	0.0137548	-1.0492	down	0.0519454	-0.989123	normal	0.00092495	-1.31759	down	0.787759	0.325706	normal	--	--	--	--	--	--	--	--	--	--	--	--	--
Arachis_hypogaea_newGene_10358	--	LOC107618048	0.413643	1.39631	0.462969	0.521735	0.867429	0.19291	3.68063	2.22131	2.83427	0.920179	2.12664	2.01355	--	--	--	0.000157232	-2.1482	down	1.43245e-07	-2.74319	down	0.0618458	-1.09059	normal	0.0317092	-1.65477	down	--	--	Molecular Function: transferase activity (GO:0016740);;	K19861|2.77e-193|lang:109325685|K19861 benzyl alcohol O-benzoyltransferase [EC:2.3.1.196 2.3.1.232] | (RefSeq) benzyl alcohol O-benzoyltransferase-like	--	--	--	Transferase family	Benzyl alcohol O-benzoyltransferase OS=Nicotiana tabacum OX=4097 GN=HSR201 PE=1 SV=1	S	Function unknown	benzyl alcohol O-benzoyltransferase [Arachis ipaensis]	molecular function: catalytic activity (GO:0003824)
Arachis_hypogaea_newGene_1041	--	LOC112802970	13.7143	7.57475	4.97972	11.4628	12.2651	34.1555	55.0471	91.775	60.6709	90.8052	77.4613	78.8491	0.355706	1.05878	normal	1.75733e-16	-3.19332	down	2.88639e-07	-2.13255	down	0.961603	-0.0475452	normal	6.08869e-07	-2.0863	down	--	--	Molecular Function: structural constituent of cell wall (GO:0005199);; Biological Process: plant-type cell wall organization (GO:0009664);;	--	--	--	--	Extensin-like region	--	--	--	extensin-3 [Arachis hypogaea]	molecular function: structural molecule activity (GO:0005198);; biological process: cellular process (GO:0009987);; biological process: cellular component organization or biogenesis (GO:0071840)
Arachis_hypogaea_newGene_10424	--	--	7.30512	4.85975	5.31074	8.14627	6.58091	4.01557	2.09545	2.91461	1.40675	1.92993	1.12119	1.01002	0.988747	0.0643925	normal	0.00014807	1.15958	up	0.000607355	1.22934	up	0.121107	-0.90511	normal	8.70274e-08	2.12956	up	--	--	--	--	--	--	--	--	--	--	--	--	--
Arachis_hypogaea_newGene_10489	--	LOC112791872	0.450987	0.88403	0.538577	1.02018	0.836574	0.527419	1.46942	1.13861	1.2948	0.387013	0.811576	1.24308	0.970914	0.256	normal	0.0172964	-1.26382	down	0.058046	-1.00329	normal	0.235652	-0.979018	normal	0.989331	-0.024659	normal	--	--	Biological Process: protein folding (GO:0006457);; Molecular Function: unfolded protein binding (GO:0051082);;	K09510|3.94e-31|adu:107481259|K09510 DnaJ homolog subfamily B member 4 | (RefSeq) dnaJ homolog subfamily B member 13 isoform X1	--	[O]	Posttranslational modification, protein turnover, chaperones	DnaJ C terminal domain	--	O	Posttranslational modification, protein turnover, chaperones	dnaJ homolog subfamily B member 13 isoform X2 [Arachis hypogaea]	biological process: cellular process (GO:0009987);; molecular function: binding (GO:0005488)
Arachis_hypogaea_newGene_10504	--	--	4.84302	3.81765	4.01922	8.14847	4.66934	7.93941	2.6567	7.10934	4.26873	2.26033	2.55151	2.67374	0.23526	0.638532	normal	0.503042	-0.363966	normal	0.642946	0.279937	normal	0.00596921	-1.1995	down	1.20864e-07	1.47641	up	--	--	--	K15255|2.88e-18|aip:107607640|K15255 ATP-dependent DNA helicase PIF1 [EC:3.6.4.12] | (RefSeq) uncharacterized protein LOC107607640	--	--	--	--	--	--	--	uncharacterized protein DS421_19g657410 [Arachis hypogaea]	--
Arachis_hypogaea_newGene_10505	--	--	0.569168	0.730804	0.137637	1.74255	1.66029	1.01017	0.81493	3.02137	1.32006	0.695229	0.620718	0.920497	0.0982613	1.53933	normal	0.00463392	-2.03384	down	0.478675	-0.490443	normal	0.0123649	-1.48977	down	0.0104953	0.99354	normal	--	--	--	K02948|1.42e-11|adu:107479817|K02948 small subunit ribosomal protein S11 | (RefSeq) uncharacterized protein LOC107479817	Ribosome (ko03010)	[R]	General function prediction only	Retrotransposon gag protein	--	L	Replication, recombination and repair	Retrotransposon gag protein [Arachis hypogaea]	--
Arachis_hypogaea_newGene_10581	--	--	1.2672	0.745847	1.29014	1.3676	0.802404	0.430072	0.271059	0.205582	0.172701	0.912539	0.725322	0.586098	0.953012	-0.348225	normal	0.00105729	2.00335	up	--	--	--	--	--	--	0.894455	0.207765	normal	--	--	--	--	--	--	--	--	--	--	--	--	--
Arachis_hypogaea_newGene_1059	--	--	18390.4	13259	18936.3	6679.83	11715.8	5556.57	11241.1	16558	10170.9	1542.01	3723.89	963.511	0.00721634	-1.14023	down	0.652529	0.18776	normal	0.00650169	-0.94825	normal	0.000323671	-2.88641	down	0.049241	1.93615	up	--	--	--	--	--	--	--	--	--	--	--	uncharacterized protein DS421_5g169840 [Arachis hypogaea]	--
Arachis_hypogaea_newGene_10612	--	--	9.45008	3.33737	6.01098	2.40649	3.2871	1.34923	0.179029	1.41964	0.521102	0.469444	0	0.061304	0.0725755	-1.47071	normal	6.77811e-05	2.93697	up	0.114772	1.47125	normal	--	--	--	0.000320791	3.70964	up	--	--	--	--	--	--	--	--	--	--	--	uncharacterized protein DS421_9g275690 [Arachis hypogaea]	--
Arachis_hypogaea_newGene_10672	--	LOC107618148	22.7567	3.31272	3.22603	4.77664	25.9078	21.3363	2.1461	3.03756	1.32807	2.05512	0.50106	0.722479	0.953483	0.745203	normal	0.145674	1.96078	normal	0.0020198	2.70749	up	0.154729	-1.29117	normal	0.000133592	3.99331	up	--	--	Molecular Function: carbohydrate binding (GO:0030246);;	--	--	--	--	Legume lectin domain	Galactose-binding lectin OS=Arachis hypogaea OX=3818 PE=1 SV=3	T	Signal transduction mechanisms	galactose-binding lectin [Arachis ipaensis]	molecular function: binding (GO:0005488)
Arachis_hypogaea_newGene_10681	--	LOC112776811	14.106	12.1733	17.4365	29.1253	28.3247	22.5562	3.14005	2.59866	11.2682	13.4594	3.0128	11.3915	0.000114154	1.04228	up	0.569997	0.70504	normal	0.104871	1.75111	normal	0.975882	0.141916	normal	0.0790123	1.60728	normal	--	--	--	K03549|3.90e-45|jre:108997955|K03549 KUP system potassium uptake protein | (RefSeq) potassium transporter 19-like	--	--	--	Transposase family tnp2	--	S	Function unknown	uncharacterized protein LOC112776811 isoform X1 [Arachis hypogaea]	--
Arachis_hypogaea_newGene_10739	--	LOC112775792	17.2213	12.3106	20.9348	4.62674	18.8745	19.1872	43.9909	77.9311	22.3347	22.5081	23.1124	12.0296	0.950444	-0.307054	normal	0.000111792	-1.73309	down	0.0347504	-2.03772	down	0.00227556	-1.61114	down	0.811336	-0.43026	normal	--	--	Molecular Function: structural constituent of cell wall (GO:0005199);; Biological Process: plant-type cell wall organization (GO:0009664);;	--	--	--	--	Extensin-like region	--	--	--	extensin-3 [Arachis hypogaea]	molecular function: structural molecule activity (GO:0005198);; biological process: cellular process (GO:0009987);; biological process: cellular component organization or biogenesis (GO:0071840)
Arachis_hypogaea_newGene_10828	--	--	5.10678	3.17872	4.75677	3.52854	3.27362	2.92264	1.18096	1.31496	0.922084	1.20285	0.890023	1.0821	0.444092	-0.485611	normal	1.02716e-08	1.66806	up	2.9905e-06	1.18728	up	0.432303	-0.419533	normal	2.8125e-11	1.60381	up	--	--	--	--	--	--	--	--	--	--	--	--	--
Arachis_hypogaea_newGene_10913	--	LOC107468194	0.594629	1.04975	0.341041	0.708129	0.555424	0.456961	0.705399	0.765702	0.785695	1.74879	1.39088	1.46352	--	--	--	0.669827	-0.396272	normal	0.283187	-0.671698	normal	0.182533	0.720303	normal	0.00214937	-1.39418	down	--	--	Molecular Function: hydrolase activity, acting on ester bonds (GO:0016788);;	K01969|2.33e-11|mtr:MTR_3g011860|K01969 3-methylcrotonyl-CoA carboxylase beta subunit [EC:6.4.1.4] | (RefSeq) carboxyl transferase domain protein	Valine, leucine and isoleucine degradation (ko00280)	--	--	--	GDSL esterase/lipase At1g29670 OS=Arabidopsis thaliana OX=3702 GN=At1g29670 PE=2 SV=1	L	Replication, recombination and repair	GDSL esterase/lipase At1g29670 [Arachis duranensis]	molecular function: catalytic activity (GO:0003824)
Arachis_hypogaea_newGene_10925	--	LOC107619648	1.10832	0.964713	0.434056	1.31162	1.55105	1.16301	1.08018	2.35883	2.84555	0	1.58721	1.03079	0.77529	0.54926	normal	0.00646164	-1.54209	down	0.0307143	-0.989719	normal	0.756584	-1.54511	normal	0.917039	0.555407	normal	--	--	Molecular Function: nucleic acid binding (GO:0003676);; Molecular Function: zinc ion binding (GO:0008270);;	K09250|3.94e-06|ccav:112526387|K09250 cellular nucleic acid-binding protein | (RefSeq) zinc finger protein GIS2-like	--	--	--	Zinc knuckle	--	--	--	uncharacterized protein LOC107619648 [Arachis ipaensis]	molecular function: binding (GO:0005488)
Arachis_hypogaea_newGene_10929	--	--	4.31025	4.16234	3.04045	3.98883	5.96072	5.10013	8.55703	7.84579	8.21694	10.0672	8.48855	5.97682	0.89987	0.317278	normal	2.69653e-05	-1.3201	down	0.00121711	-0.999367	normal	0.646307	-0.309355	normal	0.148154	-0.692448	normal	--	--	--	--	--	--	--	Cysteine-rich TM module stress tolerance	--	--	--	uncharacterized protein DS421_20g678930 [Arachis hypogaea]	--
Arachis_hypogaea_newGene_10996	--	--	0.761232	1.83397	0.949099	0.364276	0.830684	0.713768	0.227945	0.415898	0.302256	0.374032	0.19571	0.245213	0.511012	-0.981016	normal	0.0124201	1.62388	up	--	--	--	--	--	--	--	--	--	--	--	--	--	--	--	--	--	--	--	--	uncharacterized protein DS421_12g365790 [Arachis hypogaea]	--
Arachis_hypogaea_newGene_11013	--	LOC107624437	2.65069	1.78001	2.01102	3.04238	3.48754	2.92697	4.62027	5.65625	5.48803	4.52218	3.61602	3.41553	0.732767	0.399647	normal	4.43638e-08	-1.54046	down	1.96468e-07	-1.13652	down	0.00965211	-0.7816	normal	0.402311	-0.35741	normal	--	--	Molecular Function: DNA binding (GO:0003677);; Molecular Function: transcription factor activity, sequence-specific DNA binding (GO:0003700);; Cellular Component: nucleus (GO:0005634);;	K09286|2.22e-215|aip:107624437|K09286 EREBP-like factor | (RefSeq) ethylene-responsive transcription factor RAP2-4-like isoform X1	--	--	--	AP2 domain	Ethylene-responsive transcription factor RAP2-4 OS=Arabidopsis thaliana OX=3702 GN=RAP2-4 PE=1 SV=1	K	Transcription	ethylene-responsive transcription factor RAP2-4-like isoform X2 [Arachis ipaensis]	molecular function: binding (GO:0005488);; biological process: biological regulation (GO:0065007);; molecular function: nucleic acid binding transcription factor activity (GO:0001071);; cellular component: cell (GO:0005623);; cellular component: organelle (GO:0043226);; cellular component: cell part (GO:0044464)
Arachis_hypogaea_newGene_11095	--	--	0.497299	0.721959	0.046654	0.681605	0.848202	0.360408	1.35755	1.59578	0.846361	0.657983	0.496922	1.25213	0.952442	0.506457	normal	0.0407688	-1.79031	down	0.00709549	-1.28027	down	0.152835	-0.955581	normal	0.787759	-0.328352	normal	--	--	--	--	--	--	--	--	--	--	--	--	--
Arachis_hypogaea_newGene_11104	--	--	1.20887	1.02782	1.40031	3.07783	1.40517	1.40035	2.30394	1.81373	2.88049	2.61373	4.91727	3.70469	0.818394	0.616353	normal	0.0198233	-1.16707	down	0.459481	-0.545303	normal	0.71792	0.373999	normal	0.202211	-0.919927	normal	--	--	--	--	--	--	--	--	--	--	--	--	--
Arachis_hypogaea_newGene_11119	--	LOC107622913	21.8047	22.342	25.5993	24.9143	19.2773	21.9814	42.9138	38.8253	35.77	31.8879	39.2026	36.4598	0.921754	-0.140609	normal	1.05645e-08	-0.983231	normal	6.09385e-10	-1.11938	down	0.111328	-0.429994	normal	0.00183165	-0.690664	normal	[I]	Lipid transport and metabolism	Molecular Function: hydrolase activity (GO:0016787);;	K20506|1.24e-80|egu:105060863|K20506 tuliposide A-converting enzyme [EC:4.2.99.22] | (RefSeq) tuliposide A-converting enzyme 2, chloroplastic-like	--	[V]	Defense mechanisms	alpha/beta hydrolase fold	2-hydroxyisoflavanone dehydratase OS=Glycyrrhiza echinata OX=46348 GN=HIDM PE=1 SV=1	V	Defense mechanisms	2-hydroxyisoflavanone dehydratase [Arachis ipaensis]	molecular function: catalytic activity (GO:0003824)
Arachis_hypogaea_newGene_1115	--	LOC112698051	0.857825	0.678905	1.40201	1.9324	1.26579	0.751486	0.989153	2.46921	1.02242	0.296925	0.304734	0.454884	0.909075	0.402547	normal	0.240178	-0.79003	normal	0.636278	-0.379929	normal	3.14843e-05	-2.35741	down	0.000219704	1.97304	up	--	--	--	--	--	--	--	Plant transposase (Ptta/En/Spm family)	--	S	Function unknown	uncharacterized protein LOC112698051 [Arachis hypogaea]	--
Arachis_hypogaea_newGene_11225	--	LOC107621825	1.99332	1.84955	1.18457	3.18771	3.0347	1.35518	2.20605	3.30478	2.93594	1.42284	0.801657	1.36445	0.835218	0.517508	normal	0.0243516	-0.966121	normal	0.475292	-0.443152	normal	0.0002489	-1.54659	down	0.0821911	1.10049	normal	--	--	Molecular Function: growth factor activity (GO:0008083);;	--	--	--	--	--	--	--	--	uncharacterized protein LOC107621825 isoform X2 [Arachis ipaensis]	molecular function: binding (GO:0005488)
Arachis_hypogaea_newGene_11233	--	--	0.956336	1.0179	0.701631	1.72176	1.39712	1.4793	0.478788	0.400722	0.424261	1.07548	0.935889	1.58138	0.541398	0.701363	normal	--	--	--	0.00222643	1.49789	up	0.112171	1.1322	normal	0.659807	0.363684	normal	--	--	Molecular Function: beta-galactosidase activity (GO:0004565);; Biological Process: carbohydrate metabolic process (GO:0005975);;	K12309|2.48e-10|crb:17886179|K12309 beta-galactosidase [EC:3.2.1.23] | (RefSeq) beta-galactosidase 2	Galactose metabolism (ko00052);; Other glycan degradation (ko00511);; Glycosaminoglycan degradation (ko00531);; Sphingolipid metabolism (ko00600);; Glycosphingolipid biosynthesis - ganglio series (ko00604)	[G]	Carbohydrate transport and metabolism	Glycosyl hydrolases family 35	Beta-galactosidase 3 OS=Arabidopsis thaliana OX=3702 GN=BGAL3 PE=2 SV=1	G	Carbohydrate transport and metabolism	hypothetical protein DKX38_006316 [Salix brachista]	molecular function: catalytic activity (GO:0003824);; biological process: metabolic process (GO:0008152)
Arachis_hypogaea_newGene_11269	--	LOC112716037	1.68419	1.64533	1.27942	1.93149	2.51498	2.64895	2.70063	2.42646	2.93295	4.58002	3.79715	3.64234	0.249806	0.551915	normal	1.90112e-05	-1.03499	down	0.0618168	-0.48051	normal	0.591754	0.233799	normal	0.00419008	-0.715832	normal	--	--	--	--	--	--	--	--	--	--	--	vacuolar protein-sorting-associated protein 36 isoform X1 [Arachis hypogaea]	--
Arachis_hypogaea_newGene_11286	--	LOC107621686	1.40981	2.03529	2.23327	4.25823	1.59978	3.88544	2.29889	2.37411	3.02025	5.39303	9.25843	11.4384	0.562572	0.779004	normal	0.0876485	-0.737195	normal	0.960096	0.0460016	normal	0.000169462	1.45611	up	0.00453071	-1.40966	down	--	--	--	--	--	--	--	Polyketide cyclase / dehydrase and lipid transport	--	S	Function unknown	lachrymatory-factor synthase [Arachis ipaensis]	--
Arachis_hypogaea_newGene_11318	--	LOC112784928	0.679665	1.03544	0.615219	1.23637	0.674157	0.856093	3.2048	1.8892	2.54496	1.5823	1.5344	1.39594	0.99977	0.00413905	normal	3.58888e-06	-1.73831	down	0.00011038	-1.72894	down	0.0187519	-0.930807	normal	0.206785	-0.79957	normal	--	--	Molecular Function: zinc ion binding (GO:0008270);;	K17604|3.08e-22|rcu:107260768|K17604 zinc finger SWIM domain-containing protein 3 | (RefSeq) uncharacterized protein LOC107260768 isoform X1	--	--	--	SWIM zinc finger	--	--	--	uncharacterized protein LOC112784928 [Arachis hypogaea]	molecular function: binding (GO:0005488)
Arachis_hypogaea_newGene_11334	--	LOC107490089	0.037281	0.04533	0.01613	0.066547	0.151652	0	0.597732	0.709026	0.366464	0.275597	0.64368	0.34597	--	--	--	3.34595e-09	-4.10573	down	0.000426635	-3.11737	down	0.458887	-0.690913	normal	--	--	--	--	--	--	K13260|7.76e-10|adu:107487681|K13260 isoflavone/4'-methoxyisoflavone 2'-hydroxylase [EC:1.14.14.90 1.14.14.89] | (RefSeq) cytochrome P450 81E8-like	Isoflavonoid biosynthesis (ko00943)	--	--	MuDR family transposase	--	--	--	uncharacterized protein LOC107490089 [Arachis duranensis]	--
Arachis_hypogaea_newGene_11339	--	LOC112786937	0.485775	0.823608	0.708821	1.13711	0.558016	1.06965	2.48531	1.10057	1.65964	1.37279	2.50507	1.69331	0.871351	0.431779	normal	0.00167917	-1.64567	down	0.0272204	-1.20999	down	0.910601	-0.184144	normal	0.053493	-1.02463	normal	--	--	Molecular Function: transcription factor activity, sequence-specific DNA binding (GO:0003700);;	--	--	--	--	TCP family transcription factor	Transcription factor TCP5 OS=Arabidopsis thaliana OX=3702 GN=TCP5 PE=1 SV=1	K	Transcription	transcription factor TCP5-like [Arachis hypogaea]	biological process: biological regulation (GO:0065007);; molecular function: nucleic acid binding transcription factor activity (GO:0001071)
Arachis_hypogaea_newGene_11355	--	--	3.74688	3.12748	2.29734	1.89681	6.78713	4.0277	1.4095	2.6829	1.59159	0.496131	0.241783	0.807144	0.927457	0.399619	normal	0.520794	0.431704	normal	0.242773	0.832992	normal	0.00294828	-2.11493	down	9.71294e-06	2.94487	up	--	--	--	--	--	--	--	--	--	--	--	--	--
Arachis_hypogaea_newGene_11367	--	LOC112782953	1.77904	1.823	2.81655	2.54232	2.1201	2.10628	1.04138	1.0149	0.658921	1.17583	0.808727	0.738649	0.992763	-0.0483132	normal	0.034974	0.905455	normal	0.0249431	0.862484	normal	0.648018	-0.383563	normal	0.000836137	1.24356	up	--	--	Molecular Function: inositol heptakisphosphate kinase activity (GO:0000829);; Molecular Function: inositol hexakisphosphate 5-kinase activity (GO:0000832);; Molecular Function: ATP binding (GO:0005524);; Cellular Component: cytosol (GO:0005829);; Molecular Function: diphosphoinositol-pentakisphosphate kinase activity (GO:0033857);; Molecular Function: inositol hexakisphosphate 1-kinase activity (…	K13024|0.0|aip:107621444|K13024 inositol-hexakisphosphate/diphosphoinositol-pentakisphosphate 1-kinase [EC:2.7.4.24] | (RefSeq) inositol hexakisphosphate and diphosphoinositol-pentakisphosphate kinase VIP2-like isoform X1	Phosphatidylinositol signaling system (ko04070)	[Z]	Cytoskeleton	Histidine phosphatase superfamily (branch 2)	Inositol hexakisphosphate and diphosphoinositol-pentakisphosphate kinase VIP1 OS=Arabidopsis thaliana OX=3702 GN=VIP1 PE=1 SV=1	Z	Cytoskeleton	inositol hexakisphosphate and diphosphoinositol-pentakisphosphate kinase VIP1 isoform X5 [Arachis hypogaea]	biological process: metabolic process (GO:0008152);; biological process: cellular process (GO:0009987);; molecular function: catalytic activity (GO:0003824);; molecular function: binding (GO:0005488);; cellular component: cell (GO:0005623);; cellular component: cell part (GO:0044464)
Arachis_hypogaea_newGene_1138	--	--	2.9173	3.49994	2.79696	4.93309	5.09615	3.47022	5.29498	5.91521	5.14771	4.80923	5.82895	5.59966	0.546453	0.482851	normal	8.93501e-06	-1.05249	down	0.0547131	-0.565249	normal	0.421214	-0.312356	normal	0.627308	-0.255165	normal	--	--	--	K21866|2.19e-16|adu:107491875|K21866 ion channel POLLUX/CASTOR | (RefSeq) ion channel CASTOR isoform X1	--	--	--	--	Ion channel CASTOR OS=Lotus japonicus OX=34305 GN=CASTOR PE=1 SV=1	P	Inorganic ion transport and metabolism	hypothetical protein Ahy_A06g027178 [Arachis hypogaea]	--
Arachis_hypogaea_newGene_11391	--	LOC107624330	17.7901	7.58186	11.6559	6.09051	6.90433	7.6051	4.43868	4.54659	3.36914	5.12318	4.23145	4.58032	0.167779	-0.901193	normal	0.00075577	1.37043	up	0.116721	0.472927	normal	0.890237	-0.116809	normal	0.0431398	0.587545	normal	--	--	--	K07897|8.40e-17|dzi:111278934|K07897 Ras-related protein Rab-7A | (RefSeq) ras-related protein Rab7-like isoform X1	Endocytosis (ko04144);; Phagosome (ko04145)	--	--	--	--	--	--	uncharacterized protein LOC107624330 [Arachis ipaensis]	--
Arachis_hypogaea_newGene_11399	--	--	2.59207	2.66312	2.11737	2.46308	2.45183	1.68824	4.03262	3.27947	2.84997	1.90358	1.94322	2.08839	0.997994	-0.00987008	normal	9.72552e-05	-0.933703	normal	0.00146209	-0.938824	normal	1.35752e-06	-1.12169	down	0.799281	0.180381	normal	--	--	--	--	--	--	--	--	--	--	--	uncharacterized protein DS421_6g184870 [Arachis hypogaea]	--
Arachis_hypogaea_newGene_11405	--	--	0.243713	0.240294	0.371929	0.353415	0.292322	0.176609	0.787862	0.834285	0.764271	0.52371	0.763221	0.594261	0.988216	-0.122393	normal	9.96437e-06	-1.68592	down	1.1494e-05	-1.80428	down	0.207602	-0.636519	normal	0.0422821	-1.17058	down	--	--	Cellular Component: nucleus (GO:0005634);; Biological Process: regulation of transcription, DNA-templated (GO:0006355);; Molecular Function: zinc ion binding (GO:0008270);; Cellular Component: integral component of membrane (GO:0016021);;	K17604|6.22e-45|lang:109334042|K17604 zinc finger SWIM domain-containing protein 3 | (RefSeq) protein FAR1-RELATED SEQUENCE 4-like	--	--	--	SWIM zinc finger	Protein FAR-RED IMPAIRED RESPONSE 1 OS=Arabidopsis thaliana OX=3702 GN=FAR1 PE=1 SV=1	S	Function unknown	hypothetical protein Ahy_B09g096276 isoform I [Arachis hypogaea]	cellular component: cell (GO:0005623);; cellular component: organelle (GO:0043226);; cellular component: cell part (GO:0044464);; biological process: biological regulation (GO:0065007);; molecular function: binding (GO:0005488);; cellular component: membrane (GO:0016020);; cellular component: membrane part (GO:0044425)
Arachis_hypogaea_newGene_11412	--	LOC107621374	3.67861	3.48594	3.66792	5.1272	4.16638	4.79487	7.6687	6.22911	5.11782	6.92465	9.62242	9.04972	0.671191	0.325257	normal	3.68459e-05	-1.05124	down	0.00742793	-0.721712	normal	0.888741	0.123549	normal	0.00204855	-0.84631	normal	--	--	Molecular Function: transcription factor activity, sequence-specific DNA binding (GO:0003700);;	--	--	--	--	TCP family transcription factor	Transcription factor TCP13 OS=Arabidopsis thaliana OX=3702 GN=TCP13 PE=1 SV=1	K	Transcription	transcription factor TCP13 [Arachis ipaensis]	biological process: biological regulation (GO:0065007);; molecular function: nucleic acid binding transcription factor activity (GO:0001071)
Arachis_hypogaea_newGene_11424	--	LOC112772088	1.3457	1.26892	0.542204	0.33395	0.628085	0.430127	0.724757	0.522338	0.59197	0.723325	1.1307	1.33935	0.365516	-1.10524	normal	0.814143	0.201191	normal	0.136797	-0.900751	normal	0.774116	0.27515	normal	0.0357252	-1.17666	down	--	--	Molecular Function: nucleic acid binding (GO:0003676);; Molecular Function: zinc ion binding (GO:0008270);;	--	--	--	--	Retrotransposon gag protein	--	L	Replication, recombination and repair	LOW QUALITY PROTEIN: uncharacterized protein LOC112772088 [Arachis hypogaea]	molecular function: binding (GO:0005488)
Arachis_hypogaea_newGene_11527	--	LOC112735020	5.21321	4.98805	4.93125	7.0977	6.58638	5.94703	8.01157	10.2619	8.70317	6.76184	5.11539	5.20965	0.435847	0.311897	normal	4.39978e-10	-1.06767	down	2.61467e-05	-0.75148	normal	5.05308e-06	-0.973295	normal	0.548818	0.218855	normal	--	--	Molecular Function: RNA binding (GO:0003723);; Molecular Function: phosphatase activity (GO:0016791);;	K17616|0.0|aip:107632142|K17616 CTD small phosphatase-like protein 2 [EC:3.1.3.-] | (RefSeq) CTD small phosphatase-like protein	--	[K]	Transcription	NLI interacting factor-like phosphatase	RNA polymerase II C-terminal domain phosphatase-like 4 OS=Arabidopsis thaliana OX=3702 GN=CPL4 PE=1 SV=1	K	Transcription	CTD small phosphatase-like protein [Arachis hypogaea]	molecular function: binding (GO:0005488);; molecular function: catalytic activity (GO:0003824)
Arachis_hypogaea_newGene_11529	--	LOC107482192	4.15307	3.39439	5.71064	4.99805	3.79495	9.24295	12.2594	12.3057	5.46715	15.697	13.4216	4.25774	0.97462	0.116276	normal	0.000330916	-1.32581	down	0.000177739	-1.20486	down	0.938892	-0.13951	normal	0.0639439	-1.0678	normal	--	--	Cellular Component: integral component of membrane (GO:0016021);;	--	--	--	--	Sulfite exporter TauE/SafE	Sulfite exporter TauE/SafE family protein 3 OS=Arabidopsis thaliana OX=3702 GN=At2g25737 PE=2 SV=1	S	Function unknown	sulfite exporter TauE/SafE family protein 3 [Arachis duranensis]	cellular component: membrane (GO:0016020);; cellular component: membrane part (GO:0044425)
Arachis_hypogaea_newGene_11545	--	--	0.633617	0.519724	1.06913	0.653265	1.13432	0.435582	0.84205	0.814879	3.34195	1.90243	1.27839	1.09016	0.992608	0.0923639	normal	0.0224731	-1.45149	down	0.0875674	-1.35771	normal	0.462464	-0.738474	normal	0.560689	-0.620234	normal	--	--	--	--	--	--	--	--	--	--	--	--	--
Arachis_hypogaea_newGene_11555	--	--	0.618402	1.35103	0.605518	0.964509	1.04682	3.30202	0.655282	2.60933	2.01777	2.00361	1.30134	1.17068	0.876855	0.481975	normal	0.0475978	-1.3309	down	0.271018	-0.847061	normal	0.642319	-0.544708	normal	0.76544	-0.303996	normal	--	--	--	--	--	--	--	--	--	--	--	--	--
Arachis_hypogaea_newGene_11595	--	--	18.4362	16.3225	12.9203	19.8113	19.5271	13.0004	17.2273	25.0302	20.3738	14.0447	13.0462	11.3243	0.997841	0.0120036	normal	0.00734711	-0.688144	normal	0.0157655	-0.671549	normal	5.68671e-09	-1.16454	down	0.152276	0.489867	normal	--	--	--	--	--	--	--	--	--	--	--	uncharacterized protein DS421_15g498900 [Arachis hypogaea]	--
Arachis_hypogaea_newGene_11596	--	LOC112695696	2.56166	1.95391	1.60004	2.76388	2.40246	2.81411	4.51444	5.00934	5.34	6.35027	5.82075	5.51863	0.887035	0.256971	normal	8.5924e-08	-1.46983	down	1.00964e-09	-1.20919	down	0.938375	-0.0552377	normal	3.18238e-09	-1.1556	down	--	--	Cellular Component: cellular_component (GO:0005575);; Cellular Component: cell (GO:0005623);; Cellular Component: plasma membrane (GO:0005886);; Cellular Component: membrane (GO:0016020);; Cellular Component: cell part (GO:0044464);; Cellular Component: cell periphery (GO:0071944);;	--	--	--	--	NPH3 family	BTB/POZ domain-containing protein At1g67900 OS=Arabidopsis thaliana OX=3702 GN=At1g67900 PE=1 SV=1	S	Function unknown	BTB/POZ domain-containing protein At1g67900 isoform X1 [Arachis hypogaea]	cellular component: cell (GO:0005623);; cellular component: membrane (GO:0016020);; cellular component: cell part (GO:0044464)
Arachis_hypogaea_newGene_11602	--	LOC107491821	0.182309	1.00665	0.635073	0.49779	0.482627	0.255378	1.55861	1.39656	1.00026	0.133701	1.55212	1.37041	--	--	--	0.0894095	-1.32281	normal	0.000482394	-1.94111	down	0.732804	-0.655528	normal	--	--	--	--	--	Molecular Function: sucrose alpha-glucosidase activity (GO:0004575);; Biological Process: sucrose catabolic process (GO:0005987);; Molecular Function: glycopeptide alpha-N-acetylgalactosaminidase activity (GO:0033926);;	--	--	--	--	--	Probable alkaline/neutral invertase A, chloroplastic OS=Arabidopsis thaliana OX=3702 GN=INVH PE=2 SV=1	S	Function unknown	alkaline/neutral invertase A, mitochondrial-like [Arachis duranensis]	molecular function: catalytic activity (GO:0003824);; biological process: metabolic process (GO:0008152);; biological process: cellular process (GO:0009987);; biological process: single-organism process (GO:0044699)
Arachis_hypogaea_newGene_11618	--	--	0.89839	1.87993	1.40513	1.85499	1.22225	0.74172	3.63883	2.71628	3.13309	0.491206	2.42789	2.26722	0.97462	-0.193449	normal	0.000115517	-1.41559	down	3.93648e-05	-1.60399	down	0.149942	-1.16693	normal	0.753917	-0.436831	normal	--	--	--	--	--	--	--	--	--	--	--	uncharacterized protein DS421_6g187050 [Arachis hypogaea]	--
Arachis_hypogaea_newGene_11676	--	--	0.82412	0.239995	0.442953	0.520643	0.630424	0.416059	1.10296	1.20155	0.79301	1.91809	1.75039	1.77381	0.99977	-0.00548551	normal	0.0484404	-1.26864	down	0.00459224	-1.26883	down	0.375419	0.48454	normal	8.16689e-07	-1.75604	down	--	--	--	K01528|2.01e-33|lja:Lj0g3v0199559.2|K01528 dynamin 1/3 [EC:3.6.5.5] | (RefSeq) Lj0g3v0199559.2; -	Endocytosis (ko04144)	[R]	General function prediction only	Reverse transcriptase (RNA-dependent DNA polymerase)	Retrovirus-related Pol polyprotein from transposon RE1 OS=Arabidopsis thaliana OX=3702 GN=RE1 PE=2 SV=1	Q	Secondary metabolites biosynthesis, transport and catabolism	Retrovirus-related Pol polyprotein [Arachis hypogaea]	--
Arachis_hypogaea_newGene_1171	--	--	0.844826	0.36269	1.75607	0.44535	0.581103	1.0187	1.47051	0.87196	0.985908	1.10415	1.54962	1.08871	0.599611	-1.04912	normal	0.828678	-0.242093	normal	0.0102727	-1.28798	down	0.968209	-0.0683564	normal	0.0237925	-1.22087	down	--	--	--	--	--	--	--	--	--	--	--	--	--
Arachis_hypogaea_newGene_11728	--	LOC110266220	0.994632	0.61573	1.09863	0.843125	0.827765	0.899313	0.281557	0.201225	0.401626	0.294869	0.885129	0.521828	0.980766	-0.140639	normal	0.023821	1.34374	up	0.0276027	1.20773	up	--	--	--	0.540114	0.584363	normal	--	--	Molecular Function: nucleic acid binding (GO:0003676);; Molecular Function: zinc ion binding (GO:0008270);;	--	--	--	--	--	--	--	--	uncharacterized protein LOC110266220 [Arachis ipaensis]	molecular function: binding (GO:0005488)
Arachis_hypogaea_newGene_1173	--	--	8.22864	6.03701	5.00313	0.877207	3.47985	0.692537	3.04542	1.61532	0.973366	1.21069	0.726902	0	0.0322638	-1.97467	down	0.00456701	1.53541	up	0.739565	-0.43575	normal	--	--	--	--	--	--	--	--	--	--	--	--	--	--	--	--	--	--	--
Arachis_hypogaea_newGene_11800	--	--	1.69183	1.06045	0.701791	0.115265	1.16224	0.391319	1.04413	2.46542	1.83294	1.10875	0.273358	2.45461	0.688601	-1.0908	normal	0.136477	-0.866994	normal	0.0103651	-1.95627	down	0.573033	-0.787376	normal	0.638543	-1.17382	normal	--	--	--	--	--	--	--	--	--	--	--	--	--
Arachis_hypogaea_newGene_11812	--	LOC109337700	0.631967	1.28594	0.99137	1.09733	1.00049	0.503742	0.336854	0.238152	0.353481	0.48263	0.278982	0.575016	0.969367	-0.219601	normal	0.0025491	1.40874	up	0.0200543	1.19342	up	0.887896	0.215896	normal	0.120311	0.975115	normal	--	--	Molecular Function: DNA binding (GO:0003677);; Molecular Function: protein dimerization activity (GO:0046983);;	K19984|6.70e-65|psom:113272286|K19984 exocyst complex component 5 | (RefSeq) uncharacterized protein LOC113272286	--	[L]	Replication, recombination and repair	--	Putative AC transposase OS=Zea mays OX=4577 PE=2 SV=2	L	Replication, recombination and repair	PREDICTED: zinc finger BED domain-containing protein RICESLEEPER 2-like, partial [Lupinus angustifolius]	molecular function: binding (GO:0005488)
Arachis_hypogaea_newGene_11892	--	--	3.05285	4.00729	16.4398	1.03146	1.1283	3.7	0.138867	0.399656	0	0.543911	0.207931	0.143631	0.373142	-2.10848	normal	0.0051149	5.05217	up	0.00391325	2.94934	up	--	--	--	0.00159442	2.52671	up	--	--	--	--	--	--	--	--	--	--	--	--	--
Arachis_hypogaea_newGene_11896	--	LOC112790351	1.41045	0.67076	1.46295	0.79507	1.36571	1.46521	2.04185	2.03327	2.22057	2.2014	2.61399	1.54838	0.99752	-0.030255	normal	0.0532662	-1.04767	normal	0.0256141	-1.07486	down	0.78023	-0.286591	normal	0.260891	-0.79011	normal	--	--	Molecular Function: ATP binding (GO:0005524);; Cellular Component: chloroplast (GO:0009507);; Cellular Component: integral component of membrane (GO:0016021);;	--	--	--	--	Cotton fibre expressed protein	Pathogen-associated molecular patterns-induced protein A70 OS=Arabidopsis thaliana OX=3702 GN=A70 PE=1 SV=1	S	Function unknown	pathogen-associated molecular patterns-induced protein A70-like [Arachis hypogaea]	molecular function: binding (GO:0005488);; cellular component: cell (GO:0005623);; cellular component: organelle (GO:0043226);; cellular component: cell part (GO:0044464);; cellular component: membrane (GO:0016020);; cellular component: membrane part (GO:0044425)
Arachis_hypogaea_newGene_1193	--	--	48.8767	28.8588	55.1638	35.4389	40.9039	29.9096	9.66004	18.9625	8.80077	21.1197	13.904	13.4554	0.753745	-0.385446	normal	5.14019e-05	1.60579	up	0.000293832	1.22604	up	0.960779	0.0748011	normal	4.04556e-05	1.14633	up	--	--	Cellular Component: plasma membrane (GO:0005886);; Cellular Component: integral component of membrane (GO:0016021);;	--	--	--	--	Cysteine-rich TM module stress tolerance	--	S	Function unknown	Cysteine-rich TM module stress tolerance protein [Arachis hypogaea]	cellular component: cell (GO:0005623);; cellular component: membrane (GO:0016020);; cellular component: cell part (GO:0044464);; cellular component: membrane part (GO:0044425)
Arachis_hypogaea_newGene_12030	--	LOC107479678	3.90779	3.2897	3.1556	4.96388	4.88483	4.32532	1.61184	2.28558	2.05653	2.74268	1.61667	1.72246	0.464716	0.407906	normal	0.042398	0.677625	normal	4.03536e-05	1.08966	up	0.852289	-0.209482	normal	0.000121604	1.29466	up	[IQR]	Lipid transport and metabolism;; Secondary metabolites biosynthesis, transport and catabolism;; General function prediction only	Molecular Function: molecular_function (GO:0003674);; Molecular Function: catalytic activity (GO:0003824);; Cellular Component: cellular_component (GO:0005575);; Cellular Component: intracellular (GO:0005622);; Cellular Component: cell (GO:0005623);; Cellular Component: cytoplasm (GO:0005737);; Cellular Component: plasma membrane (GO:0005886);; Biological Process: biological_process (GO:0008150);…	K19329|4.43e-48|smo:SELMODRAFT_85319|K19329 WW domain-containing oxidoreductase | (RefSeq) hypothetical protein	--	[Q]	Secondary metabolites biosynthesis, transport and catabolism	short chain dehydrogenase	Short-chain dehydrogenase TIC 32 A, chloroplastic OS=Brassica napus OX=3708 GN=TIC32A PE=2 SV=1	Q	Secondary metabolites biosynthesis, transport and catabolism	short-chain dehydrogenase TIC 32, chloroplastic [Arachis duranensis]	molecular function: catalytic activity (GO:0003824);; cellular component: cell (GO:0005623);; cellular component: cell part (GO:0044464);; cellular component: membrane (GO:0016020);; biological process: metabolic process (GO:0008152);; cellular component: organelle (GO:0043226);; cellular component: organelle part (GO:0044422);; biological process: single-organism process (GO:0044699)
Arachis_hypogaea_newGene_12059	--	LOC112790710	49.7054	24.9854	26.9606	19.9252	17.404	17.8179	12.0326	10.2654	9.67401	12.0377	12.541	10.5597	0.0393578	-0.954227	normal	2.7761e-05	1.43685	up	0.0264732	0.486348	normal	0.726214	-0.181232	normal	0.00121299	0.666124	normal	--	--	--	--	--	--	--	--	--	--	--	uncharacterized protein LOC112790710 [Arachis hypogaea]	--
Arachis_hypogaea_newGene_12136	--	--	0.717876	0.407484	1.29729	0.04962	0.655767	0.250335	1.14043	2.9816	0.964439	0.501595	0.75453	0	0.595013	-1.39272	normal	0.0779659	-1.27387	normal	0.00096266	-2.66363	down	0.497681	-2.26533	normal	0.913239	-0.405081	normal	--	--	--	--	--	--	--	--	--	--	--	--	--
Arachis_hypogaea_newGene_12161	--	LOC107479928	3.31603	1.77822	1.63068	1.78671	1.13457	2.23	3.35497	3.67462	4.15783	3.40537	2.64836	3.14648	0.835218	-0.458303	normal	0.0169868	-0.958396	normal	6.51094e-06	-1.41315	down	0.0443394	-0.593195	normal	0.0419271	-0.820755	normal	[QV]	Secondary metabolites biosynthesis, transport and catabolism;; Defense mechanisms	Molecular Function: monooxygenase activity (GO:0004497);; Molecular Function: iron ion binding (GO:0005506);; Cellular Component: integral component of membrane (GO:0016021);; Molecular Function: oxidoreductase activity, acting on paired donors, with incorporation or reduction of molecular oxygen (GO:0016705);; Molecular Function: heme binding (GO:0020037);;	K15398|0.0|adu:107479928|K15398 fatty acid omega-hydroxylase [EC:1.14.-.-] | (RefSeq) cytochrome P450 86A22	Cutin, suberine and wax biosynthesis (ko00073)	[QI]	Secondary metabolites biosynthesis, transport and catabolism;; Lipid transport and metabolism	Cytochrome P450	Cytochrome P450 86A22 OS=Petunia hybrida OX=4102 GN=CYP86A22 PE=1 SV=1	Q	Secondary metabolites biosynthesis, transport and catabolism	cytochrome P450 86A22 [Arachis duranensis]	biological process: metabolic process (GO:0008152);; biological process: single-organism process (GO:0044699);; molecular function: catalytic activity (GO:0003824);; molecular function: binding (GO:0005488);; cellular component: membrane (GO:0016020);; cellular component: membrane part (GO:0044425)
Arachis_hypogaea_newGene_12192	--	--	3.64256	2.15719	3.96063	3.90401	2.99512	5.18578	6.71116	5.88944	5.66744	7.42926	5.9284	8.05071	0.885756	0.250615	normal	2.36185e-07	-1.11309	down	0.000744952	-0.858989	normal	0.90764	-0.0816044	normal	0.0107412	-0.778469	normal	--	--	--	--	--	--	--	--	--	--	--	--	--
Arachis_hypogaea_newGene_12240	--	--	1.88319	0.878819	2.18413	1.29479	1.73422	3.2038	0.924544	1.48429	1.02416	0.915282	0.609395	0.848725	0.962047	0.2592	normal	0.672642	0.304026	normal	0.320459	0.566619	normal	0.108888	-0.82268	normal	0.0043371	1.3879	up	--	--	--	--	--	--	--	VQ motif	VQ motif-containing protein 22 OS=Arabidopsis thaliana OX=3702 GN=VQ22 PE=2 SV=1	S	Function unknown	hypothetical protein Ahy_A03g011882 [Arachis hypogaea]	--
Arachis_hypogaea_newGene_12257	--	--	1.82197	2.6266	1.10192	1.95128	1.61203	1.19776	4.4249	2.28469	3.78963	2.92663	4.57935	5.0826	0.817513	-0.431118	normal	0.00279813	-1.2906	down	6.09384e-07	-1.71909	down	0.85537	-0.185734	normal	2.16613e-07	-1.53372	down	--	--	Cellular Component: integral component of membrane (GO:0016021);;	--	--	--	--	Cotton fibre expressed protein	--	S	Function unknown	uncharacterized protein DS421_3g93940 [Arachis hypogaea]	cellular component: membrane (GO:0016020);; cellular component: membrane part (GO:0044425)
Arachis_hypogaea_newGene_12285	--	LOC107480857	0.602424	0.938777	0.748234	0.477598	0.438844	0.793399	0.237213	0.07339	0.273056	0.524664	0.095216	0.211774	0.867737	-0.499804	normal	0.026399	1.69265	up	--	--	--	--	--	--	--	--	--	--	--	Molecular Function: AT DNA binding (GO:0003680);; Molecular Function: transcription factor activity, sequence-specific DNA binding (GO:0003700);; Cellular Component: nucleus (GO:0005634);;	--	--	--	--	Plants and Prokaryotes Conserved (PCC) domain	AT-hook motif nuclear-localized protein 15 OS=Arabidopsis thaliana OX=3702 GN=AHL15 PE=2 SV=1	K	Transcription	AT-hook motif nuclear-localized protein 15 [Arachis duranensis]	molecular function: binding (GO:0005488);; biological process: biological regulation (GO:0065007);; molecular function: nucleic acid binding transcription factor activity (GO:0001071);; cellular component: cell (GO:0005623);; cellular component: organelle (GO:0043226);; cellular component: cell part (GO:0044464)
Arachis_hypogaea_newGene_12301	--	LOC112791640	3.03153	1.86585	0.971211	4.21904	2.34157	2.25495	3.08689	2.64746	5.52478	2.67327	3.90709	5.72159	0.810851	0.540539	normal	0.0208956	-1.20063	down	0.231142	-0.654904	normal	0.830099	-0.239117	normal	0.578559	-0.416079	normal	--	--	--	K15255|1.52e-52|ini:109179313|K15255 ATP-dependent DNA helicase PIF1 [EC:3.6.4.12] | (RefSeq) ATP-dependent DNA helicase PIF1-like	--	[D]	Cell cycle control, cell division, chromosome partitioning	Helitron helicase-like domain at N-terminus	--	D	Cell cycle control, cell division, chromosome partitioning	uncharacterized protein LOC112791640 [Arachis hypogaea]	--
Arachis_hypogaea_newGene_12336	--	--	2.84017	4.73306	3.51554	5.32394	3.41761	4.01892	12.4476	7.47679	9.82196	6.48012	14.871	10.0606	0.964686	0.161901	normal	2.44533e-07	-1.69159	down	1.58829e-07	-1.52602	down	0.808877	-0.254456	normal	0.00136298	-1.27078	down	--	--	Cellular Component: integral component of membrane (GO:0016021);; Biological Process: cell-cell signaling involved in cell fate commitment (GO:0045168);;	--	--	--	--	--	--	--	--	uncharacterized protein DS421_3g99150 [Arachis hypogaea]	cellular component: membrane (GO:0016020);; cellular component: membrane part (GO:0044425);; biological process: cellular process (GO:0009987);; biological process: signaling (GO:0023052);; biological process: single-organism process (GO:0044699)
Arachis_hypogaea_newGene_12397	--	--	0.802499	1.09863	0.471662	0.554019	0.75701	1.84053	0.232052	0.243258	0.426184	1.16684	0.523657	1.16639	0.960804	0.331785	normal	--	--	--	0.0460004	1.47081	up	0.0930279	1.31733	normal	0.927504	0.153989	normal	--	--	--	--	--	--	--	--	--	--	--	--	--
Arachis_hypogaea_newGene_12399	--	--	17.5839	21.803	18.6238	26.961	21.0126	12.8099	22.6706	31.8286	33.435	15.5975	15.2733	15.0699	0.953012	-0.170487	normal	0.00119971	-0.688125	normal	0.00655606	-0.853595	normal	3.30217e-09	-1.1552	down	0.564926	0.299165	normal	--	--	--	--	--	--	--	--	--	--	--	uncharacterized protein DS421_1g10860 [Arachis hypogaea]	--
Arachis_hypogaea_newGene_1242	--	LOC107493174	2.18477	0.716269	1.50325	2.31798	2.09257	3.65361	2.0834	2.78971	3.72137	6.97848	5.29016	6.38881	0.613704	0.792684	normal	0.038935	-1.18343	down	0.487129	-0.386751	normal	0.0481266	0.807933	normal	0.000351299	-1.19554	down	--	--	Cellular Component: integral component of membrane (GO:0016021);;	K20347|5.56e-47|adu:107493174|K20347 p24 family protein beta-1 | (RefSeq) transmembrane emp24 domain-containing protein p24beta3	--	[U]	Intracellular trafficking, secretion, and vesicular transport	--	Transmembrane emp24 domain-containing protein p24beta3 OS=Arabidopsis thaliana OX=3702 GN=At3g22845 PE=2 SV=1	U	Intracellular trafficking, secretion, and vesicular transport	transmembrane emp24 domain-containing protein p24beta3 [Arachis duranensis]	cellular component: membrane (GO:0016020);; cellular component: membrane part (GO:0044425)
Arachis_hypogaea_newGene_12424	--	LOC107480636	10.1906	14.2804	4.22272	13.3653	8.37134	10.018	21.4461	25.2232	27.546	18.546	17.04	20.8135	0.990799	0.0763386	normal	0.000529746	-1.59312	down	7.54683e-10	-1.51351	down	0.00277875	-0.701962	normal	0.0049321	-0.813141	normal	--	--	--	--	--	--	--	--	Lysine-rich arabinogalactan protein 18 OS=Arabidopsis thaliana OX=3702 GN=AGP18 PE=2 SV=1	--	--	lysine-rich arabinogalactan protein 18 [Arachis duranensis]	--
Arachis_hypogaea_newGene_12427	--	--	0.615196	1.19246	0.184126	1.33436	2.21061	0.205392	2.16827	1.02979	2.26076	0.34099	0.956028	0.225057	0.884506	0.804788	normal	0.0272391	-1.67318	down	0.375037	-0.865526	normal	0.00337323	-2.13236	down	0.338029	1.26467	normal	--	--	--	--	--	--	--	--	--	--	--	--	--
Arachis_hypogaea_newGene_12441	--	--	2.00425	1.84637	3.78794	2.55607	2.9643	3.40631	0.979767	1.55256	1.02544	2.73901	1.81206	2.15589	0.996404	0.0291035	normal	0.0117942	1.12293	up	1.74392e-05	1.15759	up	0.0529502	0.789576	normal	0.373253	0.364843	normal	--	--	--	--	--	--	--	--	--	--	--	--	--
Arachis_hypogaea_newGene_12518	--	LOC112796203	0.66485	0.231672	0.338145	0.72523	1.17565	0.636395	1.00346	1.12719	1.09982	8.12152	2.65723	1.75623	0.570743	0.955642	normal	0.00316865	-1.59735	down	0.208136	-0.636425	normal	0.0192845	1.63444	up	0.000257586	-2.27727	down	[C]	Energy production and conversion	Molecular Function: oxidoreductase activity (GO:0016491);; Molecular Function: FAD binding (GO:0071949);;	K22395|1.44e-179|cmax:111489931|K22395 cinnamyl-alcohol dehydrogenase [EC:1.1.1.195] | (RefSeq) berberine bridge enzyme-like 15	Phenylpropanoid biosynthesis (ko00940)	--	--	FAD binding domain	Berberine bridge enzyme-like 21 OS=Arabidopsis thaliana OX=3702 GN=At4g20840 PE=2 SV=1	C	Energy production and conversion	berberine bridge enzyme-like 21 [Arachis hypogaea]	molecular function: catalytic activity (GO:0003824);; molecular function: binding (GO:0005488)
Arachis_hypogaea_newGene_12542	--	--	4.02068	2.3324	3.99151	3.32528	2.75635	1.76957	1.95815	0.820126	0.868226	0.880465	1.24749	1.16668	0.813558	-0.471627	normal	0.0338923	1.25241	up	0.254525	0.786203	normal	0.755543	-0.447556	normal	0.0181788	1.23336	up	--	--	--	--	--	--	--	--	--	--	--	--	--
Arachis_hypogaea_newGene_12594	--	--	1.84831	1.50158	2.39606	1.65752	1.26843	1.03673	0.90067	0.478928	0.591965	1.12701	1.20375	1.17143	0.624812	-0.582225	normal	0.00726541	1.27618	up	0.243893	0.699571	normal	0.565664	0.506098	normal	0.836958	0.191738	normal	--	--	Molecular Function: double-stranded DNA binding (GO:0003690);; Biological Process: regulation of transcription, DNA-templated (GO:0006355);;	K15032|1.32e-144|aip:107636203|K15032 mTERF domain-containing protein, mitochondrial | (RefSeq) uncharacterized protein LOC107636203 isoform X1	--	[KR]	Transcription;; General function prediction only	mTERF	--	K	Transcription	uncharacterized protein DS421_4g116800 [Arachis hypogaea]	molecular function: binding (GO:0005488);; biological process: biological regulation (GO:0065007)
Arachis_hypogaea_newGene_12596	--	--	23.5704	21.7948	16.0881	27.7431	23.7416	13.5743	13.6039	10.1204	9.54068	8.86229	7.66628	7.39937	0.997994	-0.0110873	normal	0.0352461	0.636607	normal	0.0980466	0.630251	normal	0.00144409	-0.803759	normal	5.57813e-06	1.43106	up	--	--	Cellular Component: 1,3-beta-D-glucan synthase complex (GO:0000148);; Molecular Function: 1,3-beta-D-glucan synthase activity (GO:0003843);; Biological Process: (1->3)-beta-D-glucan biosynthetic process (GO:0006075);; Cellular Component: integral component of membrane (GO:0016021);;	K11000|1.20e-54|adu:107495533|K11000 callose synthase [EC:2.4.1.-] | (RefSeq) LOW QUALITY PROTEIN: callose synthase 7	--	[M]	Cell wall/membrane/envelope biogenesis	--	Callose synthase 7 OS=Arabidopsis thaliana OX=3702 GN=CALS7 PE=3 SV=3	M	Cell wall/membrane/envelope biogenesis	Callose synthase [Arachis hypogaea]	cellular component: cell (GO:0005623);; cellular component: membrane (GO:0016020);; cellular component: macromolecular complex (GO:0032991);; cellular component: membrane part (GO:0044425);; cellular component: cell part (GO:0044464);; molecular function: catalytic activity (GO:0003824);; biological process: metabolic process (GO:0008152);; biological process: cellular process (GO:0009987);; biol…
Arachis_hypogaea_newGene_12627	--	LOC110273076	1.97275	1.92384	1.41237	2.62969	1.68319	2.13356	3.31469	3.00603	2.91555	2.97384	2.56984	3.54911	0.975695	0.109019	normal	7.98882e-06	-1.2369	down	3.98424e-08	-1.12463	down	0.0212222	-0.595313	normal	0.0501895	-0.530709	normal	--	--	--	K22804|1.88e-65|bna:106442438|K22804 structural maintenance of chromosomes protein 6 | (RefSeq) structural maintenance of chromosomes protein 6B-like	--	[R]	General function prediction only	Reverse transcriptase (RNA-dependent DNA polymerase)	Uncharacterized mitochondrial protein AtMg01250 OS=Arabidopsis thaliana OX=3702 GN=AtMg01250 PE=4 SV=1	S	Function unknown	uncharacterized protein LOC110273076 [Arachis duranensis]	--
Arachis_hypogaea_newGene_1264	--	--	12.74	2.27458	7.27164	2.40293	3.50363	5.43854	0.38403	0.849912	0.117956	2.10028	0.574193	0.414396	0.54891	-1.04592	normal	7.77573e-07	3.76537	up	2.7648e-05	2.7238	up	--	--	--	0.0196196	1.87468	up	--	--	--	--	--	--	--	--	--	--	--	--	--
Arachis_hypogaea_newGene_1353	--	LOC112696615	0.626159	0.842125	0.256059	0.447018	0.621698	0.970813	1.10969	1.71065	1.51613	1.37015	1.48083	1.38372	0.984696	0.168445	normal	0.00624566	-1.54069	down	0.0023586	-1.36996	down	0.629269	-0.331102	normal	0.0412596	-1.03962	down	--		Molecular Function: protein kinase activity (GO:0004672);; Molecular Function: ATP binding (GO:0005524);; Cellular Component: integral component of membrane (GO:0016021);; Molecular Function: polysaccharide binding (GO:0030247);;	K23544|3.58e-74|brp:103842861|K23544 serine incorporator 1/3 | (RefSeq) serine incorporator 3	--	[T]	Signal transduction mechanisms	Protein tyrosine and serine/threonine kinase	Wall-associated receptor kinase-like 20 OS=Arabidopsis thaliana OX=3702 GN=WAKL20 PE=2 SV=1	T	Signal transduction mechanisms	wall-associated receptor kinase-like 20 [Arachis hypogaea]	biological process: metabolic process (GO:0008152);; biological process: cellular process (GO:0009987);; molecular function: catalytic activity (GO:0003824);; molecular function: binding (GO:0005488);; cellular component: membrane (GO:0016020);; cellular component: membrane part (GO:0044425)
Arachis_hypogaea_newGene_1378	--	LOC107493291	2.35927	3.40797	1.77498	3.37932	2.59435	10.2971	1.17236	0	0.053672	1.23886	0	0.139396	0.624812	1.02333	normal	--	--	--	0.134782	3.36046	normal	--	--	--	0.00328384	3.46338	up	--	--	--	--	--	--	--	Plant transposase (Ptta/En/Spm family)	--	--	--	uncharacterized protein LOC107493291 [Arachis duranensis]	--
Arachis_hypogaea_newGene_144	--	--	5.79015	2.66694	5.63739	2.97886	3.15358	6.38262	1.28377	1.20141	0.856239	5.66677	2.61913	3.65995	0.960175	-0.238698	normal	8.48703e-06	1.83672	up	0.00010089	1.60124	up	0.000445566	1.51726	up	0.947985	0.0818275	normal	--	--	Molecular Function: transferase activity, transferring acyl groups other than amino-acyl groups (GO:0016747);;	K13264|1.75e-178|lang:109354735|K13264 isoflavone 7-O-glucoside-6''-O-malonyltransferase [EC:2.3.1.115] | (RefSeq) phenolic glucoside malonyltransferase 1-like	Isoflavonoid biosynthesis (ko00943);; Flavone and flavonol biosynthesis (ko00944)	--	--	Transferase family	Malonyl-CoA:anthocyanidin 5-O-glucoside-6''-O-malonyltransferase OS=Arabidopsis thaliana OX=3702 GN=5MAT PE=1 SV=1	H	Coenzyme transport and metabolism	Phenolic glucoside malonyltransferase [Arachis hypogaea]	molecular function: catalytic activity (GO:0003824)
Arachis_hypogaea_newGene_1457	--	--	0.84309	0.435574	0.604194	2.00299	0.887488	0.797458	1.50772	0.665002	0.756184	0.099149	0.08445	0.648035	0.651956	0.875901	normal	0.263384	-0.844675	normal	0.976698	0.0376101	normal	--	--	--	0.0441509	2.10764	up	--	--	--	--	--	--	--	--	--	--	--	uncharacterized protein DS421_6g191730 [Arachis hypogaea]	--
Arachis_hypogaea_newGene_1461	--	LOC107494409	1503.18	1839.99	1385.73	1389.27	1219.62	727.746	562.314	429.758	416.294	282.279	368.449	261.287	0.384159	-0.568013	normal	7.58187e-12	1.51778	up	0.00161997	0.9542	normal	0.000818333	-0.928434	normal	1.30458e-10	1.88079	up	--	--	Molecular Function: metal ion binding (GO:0046872);;	--	--	--	--	--	--	--	--	protein SRC1 [Arachis duranensis]	molecular function: binding (GO:0005488)
Arachis_hypogaea_newGene_1472	--	--	0.482756	0.398068	0.098113	2.24472	0.953442	2.09158	0.755449	0.208221	0.565068	0.159491	0.388827	0.315847	0.0167473	2.05807	up	--	--	--	0.0351633	1.30957	up	--	--	--	1.45591e-05	2.48424	up	--	--	--	--	--	--	--	--	--	--	--	--	--
Arachis_hypogaea_newGene_1498	--	LOC107604912	0.862869	1.9917	1.93023	1.4938	1.78682	1.27451	2.65272	1.46138	3.19148	1.96269	3.88455	3.80047	0.984008	-0.122419	normal	0.155006	-0.850908	normal	0.0331386	-0.970173	normal	0.955509	0.0968448	normal	0.0189206	-1.06623	down	--	--	Molecular Function: molecular_function (GO:0003674);; Molecular Function: nucleic acid binding (GO:0003676);; Molecular Function: RNA binding (GO:0003723);; Molecular Function: catalytic activity (GO:0003824);; Molecular Function: nuclease activity (GO:0004518);; Molecular Function: endonuclease activity (GO:0004519);; Molecular Function: binding (GO:0005488);; Cellular Component: cellular_compon…	K23541|1.39e-44|vvi:100265089|K23541 Ca2+/H+ antiporter, TMEM165/GDT1 family | (RefSeq) putative pentatricopeptide repeat-containing protein At3g23330	--	[R]	General function prediction only	PPR repeat family	Pentatricopeptide repeat-containing protein At3g26630, chloroplastic OS=Arabidopsis thaliana OX=3702 GN=PCMP-A6 PE=2 SV=1	S	Function unknown	pentatricopeptide repeat-containing protein At3g26630, chloroplastic-like [Arachis ipaensis]	molecular function: binding (GO:0005488);; molecular function: catalytic activity (GO:0003824);; biological process: metabolic process (GO:0008152);; biological process: cellular process (GO:0009987);; cellular component: cell (GO:0005623);; cellular component: cell part (GO:0044464);; cellular component: organelle (GO:0043226)
Arachis_hypogaea_newGene_1516	--	LOC107494592	2.99074	1.12003	2.49267	3.1538	2.15762	4.94642	1.28978	0.813844	1.43746	1.78562	2.63203	1.31678	0.842689	0.554375	normal	0.417143	0.646206	normal	0.033942	1.20408	up	0.793195	0.376884	normal	0.260675	0.82829	normal	--	--	--	--	--	--	--	--	--	--	--	uncharacterized protein LOC107494592 isoform X1 [Arachis duranensis]	--
Arachis_hypogaea_newGene_1546	--	LOC112697181	5.13705	5.2132	5.86161	6.168	6.51203	8.66822	8.9002	10.9806	10.2026	15.0523	16.5768	20.4645	0.643252	0.329444	normal	3.42217e-10	-1.11914	down	0.000304846	-0.78645	normal	0.0884888	0.488267	normal	2.91853e-08	-1.27587	down	--	--	Molecular Function: UDP-glycosyltransferase activity (GO:0008194);;	K23260|0.0|adu:107494783|K23260 scopoletin glucosyltransferase [EC:2.4.1.128] | (RefSeq) scopoletin glucosyltransferase	Phenylpropanoid biosynthesis (ko00940)	[GC]	Carbohydrate transport and metabolism;; Energy production and conversion	UDP-glucoronosyl and UDP-glucosyl transferase	Scopoletin glucosyltransferase OS=Nicotiana tabacum OX=4097 GN=TOGT1 PE=1 SV=1	--	--	scopoletin glucosyltransferase [Arachis hypogaea]	molecular function: catalytic activity (GO:0003824)
Arachis_hypogaea_newGene_1580	--	--	10.8247	13.3852	9.92771	15.5512	19.7717	15.9036	20.6268	18.3668	17.5058	18.6026	18.7725	21.5402	0.242441	0.493046	normal	2.08598e-05	-1.01266	down	0.00249237	-0.516485	normal	0.454096	-0.22623	normal	0.157308	-0.291754	normal	--	--	--	--	--	--	--	--	--	--	--	--	--
Arachis_hypogaea_newGene_1629	--	LOC107495375	0.790456	0.833927	0.515561	1.05721	0.659886	1.27423	0.791162	1.30743	2.15157	3.97558	3.71902	6.1581	0.919827	0.396624	normal	0.0593251	-1.20522	normal	0.240423	-0.805512	normal	0.0108677	1.39008	up	1.43522e-08	-2.19656	down	[P]	Inorganic ion transport and metabolism	Molecular Function: molybdate ion transmembrane transporter activity (GO:0015098);; Cellular Component: integral component of membrane (GO:0016021);;	--	--	--	--	Molybdate transporter of MFS superfamily	Molybdate transporter 1 OS=Arabidopsis thaliana OX=3702 GN=MOT1 PE=1 SV=1	S	Function unknown	molybdate transporter 1-like [Arachis duranensis]	biological process: localization (GO:0051179);; molecular function: transporter activity (GO:0005215);; cellular component: membrane (GO:0016020);; cellular component: membrane part (GO:0044425)
Arachis_hypogaea_newGene_1637	--	LOC112755719	0.682495	0.696784	0.399833	0.162276	0.735981	0.919824	1.73691	1.75544	1.25429	1.29211	4.00709	3.42474	--	--	--	8.40478e-06	-1.90428	down	0.00924054	-1.67299	down	0.661909	0.481924	normal	0.00350955	-2.15491	down	--	--	Molecular Function: zinc ion binding (GO:0008270);; Cellular Component: integral component of membrane (GO:0016021);;	--	--	--	--	GRF zinc finger	--	S	Function unknown	uncharacterized protein LOC112755719 [Arachis hypogaea]	molecular function: binding (GO:0005488);; cellular component: membrane (GO:0016020);; cellular component: membrane part (GO:0044425)
Arachis_hypogaea_newGene_1660	--	--	2.04358	2.91239	0.585961	4.72912	3.46795	2.94356	1.53117	3.70599	5.58699	4.61757	2.48402	6.1836	0.0720993	1.35643	normal	0.0321995	-1.44338	down	0.923899	-0.0834437	normal	0.995341	0.0150784	normal	0.92598	-0.102295	normal	--	--	--	--	--	--	--	--	--	--	--	--	--
Arachis_hypogaea_newGene_1665	--	--	0.201527	0.319081	0.174397	0.493855	0.56072	0.603397	0.576013	0.550728	0.920309	3.34369	3.10206	1.4855	--	--	--	--	--	--	--	--	--	0.0123113	1.70911	up	9.84665e-05	-2.17403	down	--	--	--	--	--	--	--	--	--	--	--	--	--
Arachis_hypogaea_newGene_1706	--	--	2.44075	1.94209	2.21667	2.84344	2.5601	1.9619	0.855012	1.2382	0.697597	2.07463	1.26879	2.02795	0.983438	0.0701311	normal	0.00151039	0.986533	normal	0.000594952	1.06144	up	0.433987	0.470674	normal	0.121322	0.586934	normal	--	--	Molecular Function: ATP binding (GO:0005524);; Molecular Function: inositol pentakisphosphate 2-kinase activity (GO:0035299);;	K12200|5.00e-39|aip:107645292|K12200 programmed cell death 6-interacting protein | (RefSeq) uncharacterized protein LOC107645292 isoform X1	Endocytosis (ko04144)	--	--	--	--	--	--	hypothetical protein Ahy_B06g086025 [Arachis hypogaea]	molecular function: binding (GO:0005488);; biological process: metabolic process (GO:0008152);; biological process: cellular process (GO:0009987);; molecular function: catalytic activity (GO:0003824)
Arachis_hypogaea_newGene_1726	--	LOC112765577	1.51361	0.981114	1.11641	1.34183	1.49847	1.18122	4.11592	2.37634	2.45593	1.67751	4.12407	2.67094	--	--	--	0.0029904	-1.53662	down	0.00310135	-1.43491	down	0.778113	-0.37361	normal	0.122758	-1.06084	normal	--	--	Molecular Function: ATP binding (GO:0005524);; Cellular Component: integral component of membrane (GO:0016021);; Molecular Function: ATPase activity (GO:0016887);; Molecular Function: ATPase activity, coupled to transmembrane movement of substances (GO:0042626);;	K05666|1.23e-127|adu:107496250|K05666 ATP-binding cassette, subfamily C (CFTR/MRP), member 2 | (RefSeq) ABC transporter C family member 3	ABC transporters (ko02010)	[Q]	Secondary metabolites biosynthesis, transport and catabolism	ABC transporter transmembrane region	ABC transporter C family member 3 OS=Arabidopsis thaliana OX=3702 GN=ABCC3 PE=1 SV=1	Q	Secondary metabolites biosynthesis, transport and catabolism	ABC transporter C family member 3-like [Arachis hypogaea]	molecular function: binding (GO:0005488);; cellular component: membrane (GO:0016020);; cellular component: membrane part (GO:0044425);; molecular function: catalytic activity (GO:0003824);; biological process: localization (GO:0051179);; molecular function: transporter activity (GO:0005215)
Arachis_hypogaea_newGene_1752	--	LOC107459558	0.567127	0.15754	0.148577	0.821941	0.838154	0.575436	0.697924	1.45954	1.04714	4.47391	0.564814	0.667569	0.495249	1.2817	normal	0.00594025	-2.08829	down	0.159985	-0.799941	normal	0.821877	0.50667	normal	0.259447	-1.31597	normal	[M]	Cell wall/membrane/envelope biogenesis	Cellular Component: integral component of membrane (GO:0016021);;	K08679|3.43e-310|adu:107459558|K08679 UDP-glucuronate 4-epimerase [EC:5.1.3.6] | (RefSeq) UDP-glucuronate 4-epimerase 1	Amino sugar and nucleotide sugar metabolism (ko00520)	[M]	Cell wall/membrane/envelope biogenesis	GDP-mannose 4,6 dehydratase	UDP-glucuronate 4-epimerase 1 OS=Arabidopsis thaliana OX=3702 GN=GAE1 PE=1 SV=1	M	Cell wall/membrane/envelope biogenesis	UDP-glucuronate 4-epimerase 1 [Arachis duranensis]	cellular component: membrane (GO:0016020);; cellular component: membrane part (GO:0044425)
Arachis_hypogaea_newGene_1775	--	--	9.27733	5.04782	7.75454	3.87814	7.96487	6.60533	9.37433	9.69346	7.15201	4.48688	6.80079	3.91959	0.908096	-0.325713	normal	0.257776	-0.473128	normal	0.0349175	-0.795711	normal	0.00511795	-1.08221	down	0.743773	0.2845	normal	--	--	Molecular Function: protein binding (GO:0005515);;	--	--	--	--	F-box domain	--	--	--	hypothetical protein Ahy_A07g031537 [Arachis hypogaea]	molecular function: binding (GO:0005488)
Arachis_hypogaea_newGene_1782	--	LOC107496813	4.49658	2.63502	4.27661	2.88528	1.68703	2.87213	9.94914	4.87182	5.33449	8.1041	4.18335	4.19437	0.614619	-0.675849	normal	0.0337488	-1.05897	down	0.000106384	-1.73027	down	0.462199	-0.611658	normal	0.0399703	-1.12033	down	--	--	--	--	--	--	--	--	--	--	--	uncharacterized protein LOC107496813 [Arachis duranensis]	--
Arachis_hypogaea_newGene_1788	--	--	171.208	99.56	135.096	47.8359	88.3099	45.9551	106.919	87.7086	43.1702	53.1049	46.8209	19.4344	0.00606903	-1.22176	down	0.2739	0.546228	normal	0.165002	-0.67193	normal	0.0239739	-1.29338	down	0.357803	0.617917	normal	--	--	--	--	--	--	--	Glycine rich protein family	Glycine-rich protein 3 OS=Arabidopsis thaliana OX=3702 GN=GRP3 PE=1 SV=1	--	--	Glycine-rich protein [Arachis hypogaea]	--
Arachis_hypogaea_newGene_1790	--	LOC112702286	34.1945	43.4194	83.9212	14.5646	10.5643	9.59179	70.2789	7.89374	27.6478	10.2317	27.2116	4.34978	9.96856e-09	-2.2728	down	0.850334	0.354641	normal	0.0974927	-1.91321	normal	0.454945	-1.63903	normal	0.9075	-0.271616	normal	--	--	--	--	--	--	--	Glycine rich protein family	--	--	--	abscisic acid and environmental stress-inducible protein isoform X1 [Arachis hypogaea]	--
Arachis_hypogaea_newGene_182	--	LOC112797171	112.19	76.7863	71.869	104.109	94.5805	107.464	172.214	182.409	174.107	136.413	73.261	79.0671	0.932312	0.168881	normal	1.96899e-07	-1.23871	down	1.82109e-17	-1.06601	down	9.63897e-05	-1.16711	down	0.894379	0.0981416	normal	[T]	Signal transduction mechanisms	Molecular Function: protein serine/threonine kinase activity (GO:0004674);; Molecular Function: ATP binding (GO:0005524);; Biological Process: signal transduction (GO:0007165);;	K07198|0.0|adu:107485246|K07198 5'-AMP-activated protein kinase, catalytic alpha subunit [EC:2.7.11.11] | (RefSeq) CBL-interacting protein kinase 2	--	[T]	Signal transduction mechanisms	Protein kinase domain	CBL-interacting protein kinase 2 OS=Oryza sativa subsp. japonica OX=39947 GN=CIPK2 PE=2 SV=1	T	Signal transduction mechanisms	CBL-interacting protein kinase 2 [Arachis hypogaea]	biological process: metabolic process (GO:0008152);; biological process: cellular process (GO:0009987);; molecular function: catalytic activity (GO:0003824);; molecular function: binding (GO:0005488);; biological process: biological regulation (GO:0065007)
Arachis_hypogaea_newGene_185	--	--	0.923814	0.214121	1.90917	1.08875	0.546459	0.42042	0.162611	0.959229	0.961228	2.42107	2.33356	1.4427	0.950543	-0.499557	normal	0.796808	0.4109	normal	--	--	--	0.106174	1.5216	normal	0.0155357	-1.6023	down	--	--	--	--	--	--	--	--	--	--	--	uncharacterized protein DS421_14g476320 [Arachis hypogaea]	--
Arachis_hypogaea_newGene_1864	--	--	0.307823	0.817441	0.945685	0.638806	0.477385	0.281414	3.24901	1.52508	1.96406	0.808444	1.5285	1.21494	--	--	--	0.0019431	-1.92523	down	3.87929e-06	-2.54865	down	0.0625303	-1.22997	normal	--	--	--	--	--	--	--	--	--	--	--	--	--	--	--	--
Arachis_hypogaea_newGene_1894	--	LOC107458163	14.7363	10.4882	8.84459	8.51112	7.56512	6.16858	13.9163	14.5078	17.1035	6.70323	8.94636	6.57465	0.168165	-0.683364	normal	0.0405828	-0.645186	normal	1.54806e-10	-1.32428	down	2.24807e-08	-1.33459	down	0.990493	0.00893854	normal	[T]	Signal transduction mechanisms	Molecular Function: protein serine/threonine kinase activity (GO:0004674);; Molecular Function: ATP binding (GO:0005524);; Biological Process: signal transduction (GO:0007165);;	K07198|2.03e-244|gmx:100779316|K07198 5'-AMP-activated protein kinase, catalytic alpha subunit [EC:2.7.11.11] | (RefSeq) CBL-interacting serine/threonine-protein kinase 10	--	[T]	Signal transduction mechanisms	Protein kinase domain	CBL-interacting serine/threonine-protein kinase 10 OS=Arabidopsis thaliana OX=3702 GN=CIPK10 PE=1 SV=1	T	Signal transduction mechanisms	CBL-interacting serine/threonine-protein kinase 10 [Arachis duranensis]	biological process: metabolic process (GO:0008152);; biological process: cellular process (GO:0009987);; molecular function: catalytic activity (GO:0003824);; molecular function: binding (GO:0005488);; biological process: biological regulation (GO:0065007)
Arachis_hypogaea_newGene_1900	--	LOC112702718	6.98172	2.81738	6.47216	17.133	4.43587	13.4607	13.3271	16.8897	5.54286	21.4182	4.03483	10.4609	0.481599	0.970667	normal	0.0169972	-1.31569	down	0.818255	-0.337384	normal	0.888789	-0.406708	normal	0.983431	0.0633149	normal	--	--	Molecular Function: O-methyltransferase activity (GO:0008171);; Biological Process: methylation (GO:0032259);; Molecular Function: protein dimerization activity (GO:0046983);;	K16040|1.26e-91|adu:107458207|K16040 trans-resveratrol di-O-methyltransferase [EC:2.1.1.240] | (RefSeq) trans-resveratrol di-O-methyltransferase-like	Stilbenoid, diarylheptanoid and gingerol biosynthesis (ko00945)	--	--	Dimerisation domain	Trans-resveratrol di-O-methyltransferase OS=Vitis vinifera OX=29760 GN=ROMT PE=1 SV=2	S	Function unknown	trans-resveratrol di-O-methyltransferase-like [Arachis hypogaea]	biological process: metabolic process (GO:0008152);; molecular function: catalytic activity (GO:0003824);; molecular function: binding (GO:0005488)
Arachis_hypogaea_newGene_1907	--	LOC107622839	0.711536	1.64988	1.51647	0.469056	0.777741	0.432027	0.17796	0.264681	0.386879	0.41305	0.128922	0.185859	0.0218505	-1.35581	down	2.57205e-06	2.35992	up	0.067949	1.00812	normal	0.976663	-0.0812562	normal	0.126997	1.08243	normal	--	--	--	K14300|1.27e-26|pda:103721930|K14300 nuclear pore complex protein Nup133 | (RefSeq) LOW QUALITY PROTEIN: nuclear pore complex protein NUP133	RNA transport (ko03013)	--	--	Domain of unknown function (DUF4218)	--	S	Function unknown	uncharacterized protein LOC107622839 isoform X1 [Arachis ipaensis]	--
Arachis_hypogaea_newGene_1927	--	LOC107458469	1.95735	3.14447	1.07513	1.40554	1.10204	1.62333	5.0863	5.61944	4.72353	2.53914	4.42296	4.08983	0.943345	-0.293586	normal	1.54573e-05	-1.6977	down	3.57868e-18	-1.98893	down	0.0581771	-0.687418	normal	0.000102783	-1.30177	down	--	--	--	--	--	--	--	--	--	--	--	uncharacterized protein LOC107458469 isoform X1 [Arachis duranensis]	--
Arachis_hypogaea_newGene_1934	--	LOC107461084	6.84093	0.217633	9.23625	1.72263	2.21874	5.14537	0.205681	1.2664	0.107977	0.920768	0	0.057686	0.945343	-0.910369	normal	0.120737	3.10465	normal	0.018431	2.20253	up	--	--	--	0.235256	3.2387	normal	--	--	--	--	--	--	--	--	--	--	--	uncharacterized protein LOC107461084 [Arachis duranensis]	--
Arachis_hypogaea_newGene_1949	--	--	2.30888	1.78553	1.35619	2.97936	4.4415	2.26145	3.53721	4.98818	4.90898	4.86106	3.79439	3.90308	0.424149	0.742017	normal	5.14639e-06	-1.49839	down	0.0487876	-0.752309	normal	0.378006	-0.385589	normal	0.529139	-0.369479	normal	--	--	--	--	--	--	--	--	--	--	--	uncharacterized protein DS421_7g213580 [Arachis hypogaea]	--
Arachis_hypogaea_newGene_1997	--	LOC107458662	8.22594	7.9239	8.18572	11.6236	8.74657	8.79163	3.87298	3.63978	4.16003	5.49941	4.63323	4.51297	0.884184	0.194696	normal	8.29007e-05	0.826264	normal	1.51761e-05	1.02552	up	0.98798	0.0145302	normal	4.26754e-05	1.00899	up	--	--	--	--	--	--	--	--	--	--	--	uncharacterized protein LOC107458662 [Arachis duranensis]	--
Arachis_hypogaea_newGene_2014	--	--	1.68846	0.979787	1.69658	1.13603	0.563802	0.230458	0.218233	0.316582	0.844059	0.955918	0.059238	0.559922	0.385892	-1.21449	normal	0.0463959	1.40958	up	0.898811	0.20095	normal	0.971717	-0.149924	normal	0.891592	0.345479	normal	--	--	--	--	--	--	--	--	--	--	--	--	--
Arachis_hypogaea_newGene_2047	--	--	102.398	37.7097	48.1685	198.97	406.166	420.669	77.2853	229.599	104.566	357.946	495.336	530.527	9.0856e-07	2.37136	up	0.0167632	-1.3357	down	0.196619	1.03894	normal	0.00167742	1.46126	up	0.436384	-0.425353	normal	--	--	--	--	--	--	--	--	--	--	--	uncharacterized protein DS421_9g275680 [Arachis hypogaea]	--
Arachis_hypogaea_newGene_2124	--	--	1.63075	2.04307	2.46348	2.02466	2.60136	1.72402	0.628841	0.427473	0.241419	1.00413	1.52861	1.07417	0.996747	-0.0217343	normal	2.89678e-05	1.8801	up	1.98374e-05	1.86235	up	0.172627	1.02055	normal	0.0708407	0.842199	normal	--	--	--	--	--	--	--	--	--	--	--	--	--
Arachis_hypogaea_newGene_2133	--	LOC112703464	0.184471	0.047172	0.134601	7.1715	5.45197	0.183775	6.71389	1.16139	6.366	0.07811	0	6.89663	--	--	--	9.99868e-15	-5.54896	down	0.859669	-0.510477	normal	0.862547	-1.36349	normal	0.912801	0.852961	normal	--	--	--	--	--	[L]	Replication, recombination and repair	TLD	--	L	Replication, recombination and repair	oxidation resistance protein 1 [Arachis hypogaea]	--
Arachis_hypogaea_newGene_2158	--	LOC107459444	1.11491	1.10162	1.62646	1.52917	1.65179	1.24816	2.02391	2.09253	2.99979	2.355	3.30138	2.40324	0.970914	0.136873	normal	0.000703734	-1.10256	down	0.000862701	-0.961221	normal	0.923972	-0.100843	normal	0.00838214	-0.86127	normal	--	--	Molecular Function: RNA-directed DNA polymerase activity (GO:0003964);;	K01528|5.25e-45|lja:Lj0g3v0199559.2|K01528 dynamin 1/3 [EC:3.6.5.5] | (RefSeq) Lj0g3v0199559.2; -	Endocytosis (ko04144)	[R]	General function prediction only	--	Uncharacterized mitochondrial protein AtMg00810 OS=Arabidopsis thaliana OX=3702 GN=AtMg00810 PE=4 SV=1	T	Signal transduction mechanisms	uncharacterized protein LOC107459444 [Arachis duranensis]	biological process: metabolic process (GO:0008152);; biological process: cellular process (GO:0009987);; molecular function: catalytic activity (GO:0003824)
Arachis_hypogaea_newGene_2178	--	--	1.49113	1.91531	2.2023	1.47427	1.41248	1.62606	0.664803	0.634897	0.826797	1.80948	1.27537	0.692802	0.92649	-0.305115	normal	0.0455398	1.14006	up	0.197232	0.83866	normal	--	--	--	0.798503	0.320021	normal	--	--	Cellular Component: integral component of membrane (GO:0016021);;	--	--	--	--	--	--	--	--	hypothetical protein Ahy_A07g037310 [Arachis hypogaea]	cellular component: membrane (GO:0016020);; cellular component: membrane part (GO:0044425)
Arachis_hypogaea_newGene_2187	--	LOC112703705	25.3851	24.9933	37.9055	49.8268	32.1954	45.7382	13.3233	8.3673	8.88096	12.0996	9.74423	7.11288	0.491922	0.470439	normal	1.84423e-05	1.29145	up	4.69706e-11	1.76665	up	0.529545	-0.387594	normal	1.71347e-15	2.15289	up	--	--	Cellular Component: ubiquitin ligase complex (GO:0000151);; Molecular Function: molecular_function (GO:0003674);; Molecular Function: binding (GO:0005488);; Molecular Function: protein binding (GO:0005515);; Cellular Component: cellular_component (GO:0005575);; Cellular Component: intracellular (GO:0005622);; Cellular Component: cell (GO:0005623);; Cellular Component: cytoplasm (GO:0005737);; Cel…	--	--	[R]	General function prediction only	Kelch motif	F-box/kelch-repeat protein At1g80440 OS=Arabidopsis thaliana OX=3702 GN=At1g80440 PE=2 SV=1	S	Function unknown	F-box/kelch-repeat protein At1g80440 [Arachis hypogaea]	cellular component: cell (GO:0005623);; cellular component: macromolecular complex (GO:0032991);; cellular component: cell part (GO:0044464);; molecular function: binding (GO:0005488);; biological process: metabolic process (GO:0008152);; biological process: cellular process (GO:0009987);; biological process: biological regulation (GO:0065007)
Arachis_hypogaea_newGene_2203	--	--	1.38037	2.77259	2.3239	1.85726	3.07376	1.46069	2.99219	2.39368	2.85828	1.41572	1.5676	1.58663	0.989829	-0.076587	normal	0.202696	-0.592852	normal	0.121193	-0.666121	normal	4.94519e-05	-1.24215	down	0.326961	0.573816	normal	--	--	--	K14440|3.16e-09|aip:107635615|K14440 SWI/SNF-related matrix-associated actin-dependent regulator of chromatin subfamily A-like protein 1 [EC:3.6.4.12] | (RefSeq) SWI/SNF-related matrix-associated actin-dependent regulator of chromatin subfamily A-like protein 1	--	--	--	--	--	--	--	hypothetical protein Ahy_A01g001206 [Arachis hypogaea]	--
Arachis_hypogaea_newGene_2216	--	LOC112742845	1.5596	3.17498	1.69054	2.88603	4.09848	2.00067	1.67753	1.22776	1.56663	1.33183	1.89314	0.860218	0.911902	0.361525	normal	0.857616	0.135354	normal	0.298886	0.4995	normal	0.30172	-0.569799	normal	0.0242236	1.0671	up	--	--	Molecular Function: DNA binding (GO:0003677);; Molecular Function: protein dimerization activity (GO:0046983);;	K03283|7.18e-24|jre:108998998|K03283 heat shock 70kDa protein 1/2/6/8 | (RefSeq) heat shock cognate 70 kDa protein 2	Spliceosome (ko03040);; Protein processing in endoplasmic reticulum (ko04141);; Endocytosis (ko04144)	[L]	Replication, recombination and repair	--	--	J	Translation, ribosomal structure and biogenesis	zinc finger BED domain-containing protein RICESLEEPER 2-like [Arachis hypogaea]	molecular function: binding (GO:0005488)
Arachis_hypogaea_newGene_2218	--	--	1.37353	2.85752	2.23983	1.31937	3.09772	3.75325	3.05865	1.5324	1.64615	4.33049	5.99685	5.34278	0.960126	0.269866	normal	0.829519	-0.183755	normal	0.934665	0.086941	normal	0.0392147	1.01922	up	0.0840614	-0.932718	normal	--	--	--	--	--	--	--	--	--	--	--	--	--
Arachis_hypogaea_newGene_2248	--	--	2.8489	2.26047	2.00825	2.33328	2.01466	1.49234	3.36661	2.69278	3.68579	1.62746	2.38482	1.82706	0.829923	-0.376848	normal	0.0897953	-0.626176	normal	0.00467333	-0.998675	normal	0.00330696	-1.11498	down	0.911076	0.11488	normal	--	--	Biological Process: DNA repair (GO:0006281);; Cellular Component: integral component of membrane (GO:0016021);; Biological Process: replication fork processing (GO:0031297);; Molecular Function: annealing helicase activity (GO:0036310);;	K14440|1.12e-14|gmx:100778246|K14440 SWI/SNF-related matrix-associated actin-dependent regulator of chromatin subfamily A-like protein 1 [EC:3.6.4.12] | (RefSeq) SWI/SNF-related matrix-associated actin-dependent regulator of chromatin subfamily A-like protein 1 isoform X2	--	[B]	Chromatin structure and dynamics	--	--	B	Chromatin structure and dynamics	hypothetical protein Ahy_A01g001204 isoform D [Arachis hypogaea]	biological process: metabolic process (GO:0008152);; biological process: cellular process (GO:0009987);; biological process: response to stimulus (GO:0050896);; cellular component: membrane (GO:0016020);; cellular component: membrane part (GO:0044425);; molecular function: catalytic activity (GO:0003824);; molecular function: binding (GO:0005488)
Arachis_hypogaea_newGene_225	--	--	0.524118	0.874276	0.676803	0.888467	1.16142	0.671991	1.46635	1.12148	1.56196	1.05979	1.92507	1.83459	0.946275	0.325446	normal	0.0137766	-1.22126	down	0.0839236	-0.89217	normal	0.9575	-0.0894069	normal	0.236191	-0.803622	normal	--	--	--	--	--	--	--	--	--	--	--	--	--
Arachis_hypogaea_newGene_2255	--	--	2.39714	1.62616	3.82902	5.17743	3.84286	6.05308	1.29708	1.02159	1.40761	4.89724	2.44593	2.93264	0.250506	0.843698	normal	0.103783	0.850562	normal	2.22187e-07	1.69893	up	0.0158709	1.16514	up	0.317758	0.532247	normal	--	--	--	--	--	--	--	--	--	--	--	--	--
Arachis_hypogaea_newGene_2280	--	LOC110264971	0.154151	0.24812	0.487063	0.218537	0.449264	0.688916	0.543818	0.82462	0.676095	0.506581	0.725743	0.464188	--	--	--	0.0404573	-1.41347	down	0.2399	-0.871967	normal	0.557389	-0.552678	normal	--	--	--	--	--	Biological Process: response to reactive oxygen species (GO:0000302);; Biological Process: response to oxygen radical (GO:0000305);; Molecular Function: molecular_function (GO:0003674);; Molecular Function: catalytic activity (GO:0003824);; Molecular Function: glutathione-disulfide reductase activity (GO:0004362);; Cellular Component: cellular_component (GO:0005575);; Cellular Component: intracel…	--	--	--	--	Retroviral aspartyl protease	--	Q	Secondary metabolites biosynthesis, transport and catabolism	uncharacterized protein LOC110264971 [Arachis ipaensis]	biological process: response to stimulus (GO:0050896);; molecular function: catalytic activity (GO:0003824);; biological process: metabolic process (GO:0008152);; biological process: cellular process (GO:0009987);; biological process: single-organism process (GO:0044699);; biological process: detoxification (GO:0098754);; molecular function: antioxidant activity (GO:0016209);; cellular component:…
Arachis_hypogaea_newGene_2297	--	--	0.386584	0.821976	0.059619	0.366704	0.848819	0.221048	1.34089	0.702577	0.472706	0.517257	0.269716	0.161784	--	--	--	0.29119	-1.19149	normal	0.205092	-1.08661	normal	0.048598	-1.69459	down	--	--	--	--	--	--	--	--	--	--	--	--	--	--	--	--
Arachis_hypogaea_newGene_2393	--	LOC107614519	28.2495	13.5778	14.8147	14.6606	11.1139	6.8207	3.98166	3.90617	3.09172	2.92612	2.66932	1.93832	0.343635	-0.865389	normal	2.57194e-08	2.13748	up	0.00120504	1.27777	up	0.0983283	-0.842201	normal	1.75172e-07	2.11638	up	--	--	Biological Process: regulation of DNA endoreduplication (GO:0032875);;	--	--	--	--	--	Cyclin-dependent protein kinase inhibitor SMR4 OS=Arabidopsis thaliana OX=3702 GN=SMR4 PE=1 SV=1	--	--	cyclin-dependent protein kinase inhibitor SMR5 [Arachis ipaensis]	biological process: biological regulation (GO:0065007)
Arachis_hypogaea_newGene_2402	--	LOC107641589	0.509528	0.814489	1.52875	1.07045	1.21046	1.29449	0.117924	0.281601	0.492338	0.684468	0.957247	0.620034	0.964686	0.279494	normal	--	--	--	0.0183727	1.64678	up	--	--	--	0.357866	0.661808	normal	--	--	Molecular Function: pectinesterase activity (GO:0030599);; Biological Process: cell wall modification (GO:0042545);; Molecular Function: aspartyl esterase activity (GO:0045330);; Biological Process: pectin catabolic process (GO:0045490);;	K01051|1.68e-38|adu:107491475|K01051 pectinesterase [EC:3.1.1.11] | (RefSeq) pectinesterase-like	Pentose and glucuronate interconversions (ko00040)	--	--	Pectinesterase	Pectinesterase 3 OS=Solanum lycopersicum OX=4081 GN=PME3 PE=3 SV=1	G	Carbohydrate transport and metabolism	probable pectinesterase/pectinesterase inhibitor 59 isoform X2 [Arachis ipaensis]	molecular function: catalytic activity (GO:0003824);; biological process: cellular process (GO:0009987);; biological process: cellular component organization or biogenesis (GO:0071840);; biological process: metabolic process (GO:0008152)
Arachis_hypogaea_newGene_2451	--	LOC112707025	4.99138	10.8607	7.08024	9.18078	9.61313	8.56637	32.856	18.1715	26.6871	15.5821	41.2748	30.0338	0.958762	0.191164	normal	1.40102e-07	-1.99547	down	2.58399e-11	-1.80189	down	0.923972	-0.139954	normal	1.52459e-05	-1.66085	down	--	--	Biological Process: regulation of cyclin-dependent protein serine/threonine kinase activity (GO:0000079);; Molecular Function: protein kinase binding (GO:0019901);;	K01255|2.72e-31|mng:MNEG_4524|K01255 leucyl aminopeptidase [EC:3.4.11.1] | (RefSeq) leucyl aminopeptidase	Glutathione metabolism (ko00480)	[R]	General function prediction only	Cyclin	Cyclin-U1-1 OS=Arabidopsis thaliana OX=3702 GN=CYCU1-1 PE=1 SV=1	D	Cell cycle control, cell division, chromosome partitioning	cyclin-U1-1 [Arachis hypogaea]	biological process: biological regulation (GO:0065007);; molecular function: binding (GO:0005488)
Arachis_hypogaea_newGene_2460	--	--	6.17615	4.0656	3.50955	8.38954	5.59292	6.9741	16.7304	16.8344	20.8271	12.7671	16.9385	13.3837	0.632412	0.53687	normal	1.21201e-13	-2.20783	down	6.50572e-12	-1.66661	down	0.045857	-0.638475	normal	0.000500668	-1.02894	down	--	--	--	--	--	--	--	--	--	--	--	--	--
Arachis_hypogaea_newGene_2466	--	--	1229.93	1149.46	576.785	1739.77	1417.06	1292	1965.38	1673.38	2190.55	1106.25	1059.92	832.62	0.598812	0.518345	normal	0.000669877	-1.20576	down	0.00234224	-0.683904	normal	1.06094e-08	-1.26588	down	0.0236847	0.580439	normal	--	--	--	--	--	--	--	--	--	--	--	--	--
Arachis_hypogaea_newGene_2484	--	LOC112703795	2.69259	1.33694	2.743	3.01262	1.94878	1.98036	0.695332	0.596305	0.273858	0.419122	0.198737	0.389566	0.958298	-0.191461	normal	1.34713e-05	1.98948	up	1.73292e-06	1.80385	up	0.357008	-0.785297	normal	1.51102e-15	2.58409	up	--	--	--	K17086|2.18e-56|fve:101300290|K17086 transmembrane 9 superfamily member 2/4 | (RefSeq) uncharacterized LOC101300290	--	--	--	MuDR family transposase	--	--	--	uncharacterized protein LOC112703795 isoform X2 [Arachis hypogaea]	--
Arachis_hypogaea_newGene_2508	--	LOC110273077	5.89741	7.70996	4.96708	5.72604	6.6567	4.78531	11.7244	13.2067	14.7934	3.86056	5.84102	4.83636	0.944484	-0.178071	normal	1.03555e-07	-1.32853	down	8.21172e-14	-1.50322	down	3.97326e-13	-1.78787	down	0.576	0.283189	normal	--	--	--	K23280|4.38e-11|sly:101257103|K23280 rhamnogalacturonan I rhamnosyltransferase [EC:2.4.1.351] | (RefSeq) uncharacterized protein LOC101257103 isoform X1	--	[R]	General function prediction only	gag-polypeptide of LTR copia-type	--	O	Posttranslational modification, protein turnover, chaperones	uncharacterized protein LOC110273077 [Arachis duranensis]	--
Arachis_hypogaea_newGene_2514	--	--	8.98193	6.24056	12.2121	15.0879	29.0534	22.475	1.75871	9.38599	7.88712	36.6401	12.7237	13.454	0.00355195	1.23387	up	0.76374	0.283755	normal	0.101163	1.52148	normal	0.341862	1.40819	normal	0.933373	0.107684	normal	--	--	--	K10268|8.95e-71|aof:109825399|K10268 F-box and leucine-rich repeat protein 2/20 | (RefSeq) F-box/LRR-repeat protein 20-like	--	[R]	General function prediction only	--	Retrovirus-related Pol polyprotein from transposon TNT 1-94 OS=Nicotiana tabacum OX=4097 PE=2 SV=1	L	Replication, recombination and repair	Retrovirus-related Pol polyprotein [Arachis hypogaea]	--
Arachis_hypogaea_newGene_2542	--	LOC107462630	66.9677	108.967	98.2287	149.254	126.986	96.097	67.9482	52.7751	51.2224	41.4658	61.2098	62.3258	0.693919	0.379365	normal	0.181798	0.43971	normal	0.00115952	0.823425	normal	0.442853	-0.362219	normal	2.00568e-05	1.18439	up	--	--	Cellular Component: integral component of membrane (GO:0016021);;	--	--	--	--	--	--	--	--	uncharacterized protein LOC107462630 isoform X3 [Arachis duranensis]	cellular component: membrane (GO:0016020);; cellular component: membrane part (GO:0044425)
Arachis_hypogaea_newGene_2621	--	--	2.27202	0	0	0	0.216621	0.519913	0	2.07378	1.84558	6.16813	1.40665	7.25566	--	--	--	0.905036	-0.994565	normal	--	--	--	0.719132	1.60309	normal	4.15011e-06	-4.27133	down	--	--	--	--	--	--	--	--	--	--	--	--	--
Arachis_hypogaea_newGene_266	--	--	0.862715	0.706272	1.31256	0.896968	0.926694	1.26111	0.823197	1.07256	0.630837	1.99033	2.51927	3.33068	0.999931	-0.00107666	normal	0.993659	-0.0073455	normal	0.996974	-0.00422697	normal	0.00451749	1.29244	up	0.00163727	-1.29846	down	--	--	--	--	--	--	--	--	--	--	--	hypothetical protein Ahy_A04g018162 [Arachis hypogaea]	--
Arachis_hypogaea_newGene_2665	--	--	0.481636	0.870631	0.245727	0.505111	0.609064	0.856784	2.42154	1.16333	0.613517	1.21432	3.35545	3.21736	--	--	--	0.052706	-1.60954	normal	0.0490181	-1.37575	down	0.681922	0.587196	normal	0.000496333	-1.962	down	--	--	Molecular Function: methylmalonate-semialdehyde dehydrogenase (acylating) activity (GO:0004491);;	K11699|1.94e-23|cann:107879082|K11699 RNA-dependent RNA polymerase [EC:2.7.7.48] | (RefSeq) probable RNA-dependent RNA polymerase 5	--	[R]	General function prediction only	Reverse transcriptase (RNA-dependent DNA polymerase)	--	T	Signal transduction mechanisms	Retrovirus-related Pol polyprotein from transposon TNT 1-94 [Cajanus cajan]	biological process: metabolic process (GO:0008152);; biological process: single-organism process (GO:0044699);; molecular function: catalytic activity (GO:0003824)
Arachis_hypogaea_newGene_2734	--	--	3.28466	5.01529	4.72881	0	0.515278	0	0.012856	2.88792	0	9.61451	4.47081	0	0.0292606	-6.87872	down	0.631319	1.93197	normal	--	--	--	0.867913	1.98744	normal	--	--	--	--	--	Molecular Function: nucleic acid binding (GO:0003676);; Molecular Function: RNA-DNA hybrid ribonuclease activity (GO:0004523);;	K15190|9.27e-07|cqi:110726280|K15190 7SK snRNA methylphosphate capping enzyme [EC:2.1.1.-] | (RefSeq) probable RNA methyltransferase At5g51130	--	[R]	General function prediction only	zinc-binding in reverse transcriptase	--	S	Function unknown	Putative ribonuclease H protein [Arachis hypogaea]	molecular function: binding (GO:0005488);; biological process: metabolic process (GO:0008152);; biological process: cellular process (GO:0009987);; molecular function: catalytic activity (GO:0003824)
Arachis_hypogaea_newGene_2763	--	LOC112710087	14.5439	10.623	5.48844	21.6011	21.1298	21.6784	20.3861	18.7384	27.999	54.2716	49.6345	44.4662	0.0834437	0.996734	normal	0.00147774	-1.35611	down	0.228201	-0.356509	normal	0.00302626	0.834983	normal	6.01815e-14	-1.19256	down	--	--	Molecular Function: phosphatase activity (GO:0016791);;	K13248|6.46e-209|adu:107464273|K13248 pyridoxal phosphate phosphatase PHOSPHO2 [EC:3.1.3.74] | (RefSeq) inorganic pyrophosphatase 1	Vitamin B6 metabolism (ko00750)	[R]	General function prediction only	Putative Phosphatase	Inorganic pyrophosphatase 2 OS=Arabidopsis thaliana OX=3702 GN=At1g17710 PE=2 SV=1	S	Function unknown	inorganic pyrophosphatase 2 [Arachis hypogaea]	molecular function: catalytic activity (GO:0003824)
Arachis_hypogaea_newGene_2801	--	LOC112710341	5.35069	3.57939	3.68873	3.76666	2.76423	3.02216	1.25701	3.75176	1.26784	2.02578	1.29729	1.38225	0.548024	-0.480977	normal	0.151098	0.824294	normal	0.609019	0.349042	normal	0.428952	-0.681257	normal	0.00148318	1.02449	up	--	--	--	--	--	--	--	--	--	U	Intracellular trafficking, secretion, and vesicular transport	uncharacterized protein LOC112710341 [Arachis hypogaea]	--
Arachis_hypogaea_newGene_2815	--	--	1.91431	2.17049	1.39321	2.27886	2.7299	2.74853	5.14692	3.16262	3.022	1.81872	4.01213	3.05372	0.777804	0.429101	normal	0.00530459	-1.25776	down	0.0462695	-0.827303	normal	0.333749	-0.693772	normal	0.895984	-0.132505	normal	--	--	--	--	--	--	--	--	--	--	--	--	--
Arachis_hypogaea_newGene_2830	--	--	5.69443	6.8499	7.26299	8.51628	5.00252	3.25869	7.90281	4.61252	7.82902	4.56598	3.92448	7.14125	0.981305	-0.0940222	normal	0.0087245	-0.716255	normal	0.00332497	-0.806091	normal	6.24404e-05	-1.12757	down	0.57917	0.320061	normal	--	--	--	--	--	--	--	--	--	--	--	--	--
Arachis_hypogaea_newGene_2909	--	--	3.74053	3.39461	4.7458	4.81883	5.75239	2.84902	2.02467	4.01888	2.60817	2.56052	2.11311	1.83432	0.982421	0.116086	normal	0.708318	0.231347	normal	0.58367	0.352176	normal	0.248874	-0.71102	normal	0.0245315	1.05923	up	--	--	--	--	--	--	--	--	--	--	--	uncharacterized protein DS421_9g272500 [Arachis hypogaea]	--
Arachis_hypogaea_newGene_2970	--	LOC112710952	0.162022	0.920302	0.76106	0.883402	0.807774	0.459731	3.03923	3.00541	2.50385	0.208489	1.41615	1.49141	0.988747	0.155001	normal	2.15525e-05	-2.4297	down	9.02676e-11	-2.27028	down	0.0292662	-1.73443	down	0.738931	-0.536867	normal	--	--	Molecular Function: transferase activity, transferring acyl groups other than amino-acyl groups (GO:0016747);;	K19861|8.39e-195|lang:109325685|K19861 benzyl alcohol O-benzoyltransferase [EC:2.3.1.196 2.3.1.232] | (RefSeq) benzyl alcohol O-benzoyltransferase-like	--	--	--	Transferase family	Benzyl alcohol O-benzoyltransferase OS=Nicotiana tabacum OX=4097 GN=HSR201 PE=1 SV=1	S	Function unknown	benzyl alcohol O-benzoyltransferase [Arachis hypogaea]	molecular function: catalytic activity (GO:0003824)
Arachis_hypogaea_newGene_3140	--	LOC107646063	1.36365	1.07004	1.52276	1.49636	1.506	1.58375	0.475241	0.62509	0.758751	1.05982	0.569042	0.72642	0.962701	0.148237	normal	0.0413883	0.858085	normal	0.00444615	1.01124	up	0.990833	0.0210595	normal	0.0120112	0.986527	normal	--	--	--	K01528|2.01e-36|lja:Lj0g3v0199559.2|K01528 dynamin 1/3 [EC:3.6.5.5] | (RefSeq) Lj0g3v0199559.2; -	Endocytosis (ko04144)	[R]	General function prediction only	Reverse transcriptase (RNA-dependent DNA polymerase)	Retrovirus-related Pol polyprotein from transposon RE1 OS=Arabidopsis thaliana OX=3702 GN=RE1 PE=2 SV=1	L	Replication, recombination and repair	uncharacterized protein LOC107646063 [Arachis ipaensis]	--
Arachis_hypogaea_newGene_3194	--	LOC112740415	0.825102	0.960915	1.05168	0.757731	1.13191	0.75353	1.96305	1.49888	1.55022	0.905397	1.65271	1.51478	0.986277	-0.0736325	normal	1.10837e-05	-1.12654	down	3.65902e-05	-1.19689	down	0.230017	-0.612144	normal	0.268701	-0.585651	normal	--	--	Biological Process: telomere maintenance (GO:0000723);; Molecular Function: DNA helicase activity (GO:0003678);; Molecular Function: ATP binding (GO:0005524);; Biological Process: DNA repair (GO:0006281);; Biological Process: DNA recombination (GO:0006310);;	K15255|8.74e-45|boe:106344436|K15255 ATP-dependent DNA helicase PIF1 [EC:3.6.4.12] | (RefSeq) uncharacterized protein LOC106344436	--	[D]	Cell cycle control, cell division, chromosome partitioning	Helitron helicase-like domain at N-terminus	--	D	Cell cycle control, cell division, chromosome partitioning	uncharacterized protein LOC112740415 [Arachis hypogaea]	biological process: metabolic process (GO:0008152);; biological process: cellular process (GO:0009987);; biological process: biological regulation (GO:0065007);; biological process: cellular component organization or biogenesis (GO:0071840);; molecular function: catalytic activity (GO:0003824);; molecular function: binding (GO:0005488);; biological process: response to stimulus (GO:0050896)
Arachis_hypogaea_newGene_3202	--	--	4.46193	0.460412	1.0116	0.909719	1.85505	0.93126	0.514954	0.715275	0.766454	0.627376	0.255915	0.480521	0.861333	-0.759554	normal	0.288679	1.09756	normal	0.617078	0.343621	normal	0.1775	-1.13068	normal	0.0177897	1.46952	up	--	--	--	--	--	--	--	--	--	--	--	--	--
Arachis_hypogaea_newGene_3246	--	LOC107470047	0.426171	0.610623	0.575341	0.755332	0.726064	1.35698	3.53899	3.15377	4.01067	1.86069	4.53011	5.15872	0.538517	0.744584	normal	7.85668e-27	-2.95372	down	1.72172e-12	-2.20744	down	0.885681	-0.192817	normal	3.13719e-05	-2.01279	down	[T]	Signal transduction mechanisms	Molecular Function: protein serine/threonine kinase activity (GO:0004674);; Molecular Function: ATP binding (GO:0005524);; Cellular Component: integral component of membrane (GO:0016021);;	K13416|7.56e-58|bna:106410693|K13416 brassinosteroid insensitive 1-associated receptor kinase 1 [EC:2.7.10.1 2.7.11.1] | (RefSeq) somatic embryogenesis receptor kinase 4-like isoform X1	MAPK signaling pathway - plant (ko04016);; Plant hormone signal transduction (ko04075);; Plant-pathogen interaction (ko04626)	--	--	Protein kinase domain	G-type lectin S-receptor-like serine/threonine-protein kinase LECRK3 OS=Oryza sativa subsp. japonica OX=39947 GN=LECRK3 PE=3 SV=2	T	Signal transduction mechanisms	G-type lectin S-receptor-like serine/threonine-protein kinase LECRK1 [Arachis duranensis]	biological process: metabolic process (GO:0008152);; biological process: cellular process (GO:0009987);; molecular function: catalytic activity (GO:0003824);; molecular function: binding (GO:0005488);; cellular component: membrane (GO:0016020);; cellular component: membrane part (GO:0044425)
Arachis_hypogaea_newGene_3252	--	LOC112711993	2.62247	2.10177	2.68092	2.97881	3.32213	3.0237	5.23608	4.51021	5.68361	7.5342	9.64018	7.92494	0.81474	0.268359	normal	1.23772e-07	-1.29366	down	4.03909e-06	-1.02152	down	0.302836	0.395802	normal	4.76292e-11	-1.41809	down	[G]	Carbohydrate transport and metabolism	Molecular Function: ribose-5-phosphate isomerase activity (GO:0004751);; Biological Process: pentose-phosphate shunt, non-oxidative branch (GO:0009052);;	K01807|3.38e-186|adu:107467547|K01807 ribose 5-phosphate isomerase A [EC:5.3.1.6] | (RefSeq) probable ribose-5-phosphate isomerase 2	Pentose phosphate pathway (ko00030);; Carbon fixation in photosynthetic organisms (ko00710);; Carbon metabolism (ko01200);; Biosynthesis of amino acids (ko01230)	[G]	Carbohydrate transport and metabolism	Ribose 5-phosphate isomerase A (phosphoriboisomerase A)	Probable ribose-5-phosphate isomerase 2 OS=Arabidopsis thaliana OX=3702 GN=RPI2 PE=1 SV=1	G	Carbohydrate transport and metabolism	probable ribose-5-phosphate isomerase 2 [Arachis hypogaea]	molecular function: catalytic activity (GO:0003824);; biological process: metabolic process (GO:0008152);; biological process: cellular process (GO:0009987);; biological process: single-organism process (GO:0044699)
Arachis_hypogaea_newGene_3258	--	--	1.49283	2.1487	1.12669	2.88038	1.94687	1.4071	2.00045	1.68701	2.80776	0.746033	1.52506	1.24089	0.921072	0.317803	normal	0.0875688	-0.877806	normal	0.289522	-0.556303	normal	0.0337287	-1.13741	down	0.371605	0.581056	normal	--	--	--	--	--	--	--	--	--	--	--	--	--
Arachis_hypogaea_newGene_3280	--	LOC107483479	5.46365	8.07967	4.84023	5.71346	6.39656	4.47236	10.5532	9.99237	12.8306	8.68989	10.7232	11.4997	0.881266	-0.27309	normal	0.000334436	-1.10821	down	5.21459e-09	-1.37835	down	0.10968	-0.538592	normal	0.0011204	-0.840777	normal	--	--	Molecular Function: nucleic acid binding (GO:0003676);; Molecular Function: RNA-DNA hybrid ribonuclease activity (GO:0004523);; Molecular Function: zinc ion binding (GO:0008270);;	--	--	--	--	Domain of unknown function (DUF4283)	--	S	Function unknown	uncharacterized protein LOC107483479 [Arachis duranensis]	molecular function: binding (GO:0005488);; biological process: metabolic process (GO:0008152);; biological process: cellular process (GO:0009987);; molecular function: catalytic activity (GO:0003824)
Arachis_hypogaea_newGene_3295	--	LOC112712420	2.72386	3.08067	2.77984	2.67725	3.32755	2.92013	5.59393	5.56152	5.65142	3.11307	5.53751	4.88272	0.997841	-0.00801754	normal	6.75646e-12	-1.19894	down	1.05835e-11	-1.20361	down	0.132173	-0.611206	normal	0.131813	-0.593323	normal	--	--	Cellular Component: integral component of membrane (GO:0016021);;	K13466|7.60e-98|pper:18785913|K13466 EIX receptor 1/2 | (RefSeq) LRR receptor-like serine/threonine-protein kinase GSO2 isoform X1	Plant-pathogen interaction (ko04626)	[R]	General function prediction only	Leucine rich repeat	Receptor-like protein EIX2 OS=Solanum lycopersicum OX=4081 GN=EIX2 PE=1 SV=2	P	Inorganic ion transport and metabolism	receptor-like protein EIX1 [Arachis hypogaea]	cellular component: membrane (GO:0016020);; cellular component: membrane part (GO:0044425)
Arachis_hypogaea_newGene_3297	--	LOC107467766	1.02438	1.5445	1.17517	1.54765	1.84707	3.06677	0.433396	0.176395	0.562717	1.21582	1.61262	1.44587	0.661972	0.713015	normal	--	--	--	0.00148412	2.11351	up	0.0791783	1.51681	normal	0.443696	0.597909	normal	[P]	Inorganic ion transport and metabolism	Molecular Function: manganese ion transmembrane transporter activity (GO:0005384);; Cellular Component: integral component of membrane (GO:0016021);; Biological Process: cellular manganese ion homeostasis (GO:0030026);;	K22736|1.24e-114|adu:107467766|K22736 vacuolar iron transporter family protein | (RefSeq) vacuolar iron transporter homolog 1-like	--	[S]	Function unknown	VIT family	Vacuolar iron transporter homolog 1 OS=Arabidopsis thaliana OX=3702 GN=VTL1 PE=2 SV=1	S	Function unknown	vacuolar iron transporter homolog 1-like [Arachis duranensis]	biological process: localization (GO:0051179);; molecular function: transporter activity (GO:0005215);; cellular component: membrane (GO:0016020);; cellular component: membrane part (GO:0044425);; biological process: cellular process (GO:0009987);; biological process: single-organism process (GO:0044699);; biological process: biological regulation (GO:0065007)
Arachis_hypogaea_newGene_3300	--	--	1.04936	1.64309	0.702623	0.76874	1.06061	0.761694	2.30318	1.1838	1.29722	1.73319	1.50657	1.0268	0.885169	-0.453563	normal	0.280032	-0.727093	normal	0.0183838	-1.17919	down	0.616587	-0.473925	normal	0.2593	-0.706493	normal	--	--	--	--	--	--	--	--	--	--	--	--	--
Arachis_hypogaea_newGene_3333	--	--	1.69315	1.70997	1.01801	1.36896	1.8359	1.72003	1.4111	1.60235	1.77629	0.880973	0.948865	0.909659	0.985054	0.0935445	normal	0.50059	-0.347087	normal	0.566408	-0.250547	normal	0.000957213	-1.0938	down	0.0195565	0.841728	normal	--	--	Cellular Component: cellular_component (GO:0005575);; Cellular Component: cell (GO:0005623);; Cellular Component: plasma membrane (GO:0005886);; Cellular Component: membrane (GO:0016020);; Cellular Component: cell part (GO:0044464);; Cellular Component: cell periphery (GO:0071944);;	--	--	--	--	--	--	S	Function unknown	hypothetical protein Ahy_A09g041444 isoform D [Arachis hypogaea]	cellular component: cell (GO:0005623);; cellular component: membrane (GO:0016020);; cellular component: cell part (GO:0044464)
Arachis_hypogaea_newGene_3367	--	--	1.15774	1.2698	1.51133	0.633481	1.32883	0.893086	0.496893	0.393338	0.235533	0.223438	0.345179	0.851079	0.795377	-0.519132	normal	0.00222675	1.56233	up	0.134638	1.04684	normal	--	--	--	0.326061	1.00791	normal	--	--	--	--	--	--	--	--	--	--	--	uncharacterized protein DS421_1g30710 [Arachis hypogaea]	--
Arachis_hypogaea_newGene_3378	--	--	2.93132	2.15477	1.53336	3.68429	2.39499	2.53155	2.82905	5.21856	3.72861	3.20205	4.19367	2.92736	0.927648	0.309855	normal	0.0248832	-1.04786	down	0.0960251	-0.732837	normal	0.463871	-0.48548	normal	0.751021	-0.249912	normal	--	--	--	--	--	--	--	--	--	--	--	--	--
Arachis_hypogaea_newGene_3462	--	LOC107469167	3.7436	2.73533	2.29179	5.04892	4.49504	2.85159	5.09539	5.72908	5.22659	4.22281	3.02476	2.92998	0.784566	0.429145	normal	0.000199143	-1.09428	down	0.0455027	-0.659909	normal	0.000437276	-0.964612	normal	0.643287	0.301284	normal	--	--	Molecular Function: DNA binding (GO:0003677);; Molecular Function: transcription factor activity, sequence-specific DNA binding (GO:0003700);; Cellular Component: nucleus (GO:0005634);;	K09286|2.04e-212|adu:107469167|K09286 EREBP-like factor | (RefSeq) ethylene-responsive transcription factor RAP2-4-like isoform X1	--	--	--	AP2 domain	Ethylene-responsive transcription factor RAP2-4 OS=Arabidopsis thaliana OX=3702 GN=RAP2-4 PE=1 SV=1	K	Transcription	ethylene-responsive transcription factor RAP2-4-like isoform X2 [Arachis duranensis]	molecular function: binding (GO:0005488);; biological process: biological regulation (GO:0065007);; molecular function: nucleic acid binding transcription factor activity (GO:0001071);; cellular component: cell (GO:0005623);; cellular component: organelle (GO:0043226);; cellular component: cell part (GO:0044464)
Arachis_hypogaea_newGene_3492	--	LOC112715275	4.71119	3.51498	5.63878	4.26514	5.94449	6.9986	6.78124	10.3438	6.01772	9.80266	10.7227	7.35653	0.876323	0.283924	normal	0.00219639	-1.001	down	0.0304342	-0.713286	normal	0.976702	-0.0360563	normal	0.0468962	-0.679678	normal	[T]	Signal transduction mechanisms	Molecular Function: protein serine/threonine kinase activity (GO:0004674);; Molecular Function: ATP binding (GO:0005524);; Biological Process: signal transduction (GO:0007165);;	K07198|5.21e-318|adu:107469267|K07198 5'-AMP-activated protein kinase, catalytic alpha subunit [EC:2.7.11.11] | (RefSeq) CBL-interacting protein kinase 2-like	--	[T]	Signal transduction mechanisms	Protein kinase domain	CBL-interacting protein kinase 2 OS=Oryza sativa subsp. japonica OX=39947 GN=CIPK2 PE=2 SV=1	G	Carbohydrate transport and metabolism	CBL-interacting protein kinase 2 [Arachis hypogaea]	biological process: metabolic process (GO:0008152);; biological process: cellular process (GO:0009987);; molecular function: catalytic activity (GO:0003824);; molecular function: binding (GO:0005488);; biological process: biological regulation (GO:0065007)
Arachis_hypogaea_newGene_3497	--	--	7.07705	7.42761	8.69506	14.2635	13.837	21.5031	11.4919	11.5672	12.5638	49.8753	24.2397	32.1596	0.00204712	1.02776	up	8.22358e-05	-0.850195	normal	0.653661	0.180458	normal	0.000127447	1.26217	up	0.00293139	-1.08381	down	--	--	--	--	--	--	--	--	--	--	--	hypothetical protein F8388_023049 [Cannabis sativa]	--
Arachis_hypogaea_newGene_3499	--	LOC107469429	5.34989	3.40998	3.6918	4.22869	5.50724	4.69344	4.83608	7.33708	4.22156	3.62828	3.03878	2.77149	0.968943	0.143754	normal	0.133577	-0.614565	normal	0.196441	-0.466885	normal	0.00140405	-1.09647	down	0.0472378	0.626391	normal	--	--	Cellular Component: integral component of membrane (GO:0016021);; Biological Process: protein ubiquitination (GO:0016567);;	K19040|8.19e-24|pop:7458811|K19040 E3 ubiquitin-protein ligase ATL10/75/76/77/78 [EC:2.3.2.27] | (RefSeq) RING-H2 finger protein ATL73	--	[O]	Posttranslational modification, protein turnover, chaperones	Ring finger domain	RING-H2 finger protein ATL66 OS=Arabidopsis thaliana OX=3702 GN=ATL66 PE=2 SV=1	O	Posttranslational modification, protein turnover, chaperones	RING-H2 finger protein ATL66 [Arachis duranensis]	cellular component: membrane (GO:0016020);; cellular component: membrane part (GO:0044425);; biological process: metabolic process (GO:0008152);; biological process: cellular process (GO:0009987)
Arachis_hypogaea_newGene_3557	--	--	0.182799	0.475749	0.287673	0.249523	0.311235	0.885214	1.24982	1.51267	1.0944	0.961364	1.04316	0.837614	--	--	--	6.19563e-06	-2.03994	down	1.85976e-06	-1.93476	down	0.0012477	-1.38987	down	0.554607	-0.546667	normal	--	--	--	--	--	--	--	--	--	--	--	uncharacterized protein DS421_16g534830 [Arachis hypogaea]	--
Arachis_hypogaea_newGene_3559	--	LOC112717474	2.42701	1.36449	1.96611	0.824507	1.99006	2.41648	0.702084	1.8738	0.858048	3.10812	2.21197	2.3467	0.762214	-0.659914	normal	0.00268635	1.09744	up	0.598117	0.439474	normal	0.187149	1.13319	normal	0.56204	-0.69634	normal	--	--	Molecular Function: nucleic acid binding (GO:0003676);; Cellular Component: nucleus (GO:0005634);; Biological Process: regulation of transcription, DNA-templated (GO:0006355);; Molecular Function: zinc ion binding (GO:0008270);;	K08853|2.38e-106|adu:107458808|K08853 AP2-associated kinase [EC:2.7.11.1] | (RefSeq) protein FAR1-RELATED SEQUENCE 5	--	--	--	MULE transposase domain	Protein FAR-RED ELONGATED HYPOCOTYL 3 OS=Arabidopsis thaliana OX=3702 GN=FHY3 PE=1 SV=1	S	Function unknown	protein FAR1-RELATED SEQUENCE 5-like isoform X2 [Arachis hypogaea]	molecular function: binding (GO:0005488);; cellular component: cell (GO:0005623);; cellular component: organelle (GO:0043226);; cellular component: cell part (GO:0044464);; biological process: biological regulation (GO:0065007)
Arachis_hypogaea_newGene_3568	--	--	1.35915	1.07306	0.599803	1.46974	0.795226	2.9455	0.893274	0.644579	0.63007	2.91409	2.54877	1.7436	0.863913	0.597469	normal	--	--	--	--	--	--	0.0188752	1.31632	up	0.723467	-0.395709	normal	--	--	--	--	--	--	--	--	--	--	--	uncharacterized protein DS421_14g476320 [Arachis hypogaea]	--
Arachis_hypogaea_newGene_3579	--	LOC107469942	11.3499	9.46777	9.01881	12.5514	7.01613	11.7236	23.6152	17.7944	17.2722	14.8566	21.2756	16.3601	0.999983	-3.81716e-05	normal	6.16597e-07	-1.20552	down	3.95868e-05	-1.20103	down	0.263764	-0.46285	normal	0.0510074	-0.738711	normal	[I]	Lipid transport and metabolism	Molecular Function: hydrolase activity (GO:0016787);;	K20506|5.68e-80|egu:105060863|K20506 tuliposide A-converting enzyme [EC:4.2.99.22] | (RefSeq) tuliposide A-converting enzyme 2, chloroplastic-like	--	[V]	Defense mechanisms	alpha/beta hydrolase fold	2-hydroxyisoflavanone dehydratase OS=Glycyrrhiza echinata OX=46348 GN=HIDM PE=1 SV=1	V	Defense mechanisms	2-hydroxyisoflavanone dehydratase [Arachis duranensis]	molecular function: catalytic activity (GO:0003824)
Arachis_hypogaea_newGene_3622	--	--	9.36877	9.82269	10.1579	8.21045	8.79435	9.23953	20.8093	14.9436	16.9435	8.55956	15.7978	18.0089	0.643805	-0.252789	normal	1.1322e-09	-1.13968	down	2.16689e-16	-1.38885	down	0.113072	-0.685201	normal	0.0575144	-0.704053	normal	--	--	Cellular Component: nucleus (GO:0005634);; Biological Process: regulation of transcription, DNA-templated (GO:0006355);; Molecular Function: zinc ion binding (GO:0008270);;	--	--	--	--	--	--	--	--	uncharacterized protein DS421_16g544950 [Arachis hypogaea]	cellular component: cell (GO:0005623);; cellular component: organelle (GO:0043226);; cellular component: cell part (GO:0044464);; biological process: biological regulation (GO:0065007);; molecular function: binding (GO:0005488)
Arachis_hypogaea_newGene_363	--	--	10.873	9.76204	9.34919	16.7011	17.0935	12.0979	20.6817	15.0681	15.3771	18.7781	32.6104	24.8415	0.303918	0.548344	normal	0.000176059	-1.00432	down	0.188407	-0.451937	normal	0.715983	0.273049	normal	0.0595969	-0.725722	normal	--	--	--	--	--	--	--	--	--	--	--	hypothetical protein Ahy_Scaffold8g108431 [Arachis hypogaea]	--
Arachis_hypogaea_newGene_3654	--	LOC112715737	8.6207	12.0563	6.45821	12.3944	8.84584	10.1615	30.1599	32.4508	39.331	17.756	25.5684	25.6959	0.970747	0.142302	normal	6.17198e-14	-2.13641	down	2.42023e-22	-1.99062	down	0.00247845	-0.865508	normal	1.55609e-05	-1.12583	down	--	--	--	--	--	--	--	--	Protein NETWORKED 4B OS=Arabidopsis thaliana OX=3702 GN=NET4B PE=2 SV=1	--	--	protein NETWORKED 4B [Arachis hypogaea]	--
Arachis_hypogaea_newGene_3667	--	LOC112715787	0.688732	0.563271	0.29965	0.780927	0.387911	0.661401	1.53895	1.25127	0.975215	0.79647	1.73262	1.6922	--	--	--	0.0138828	-1.47903	down	0.0208014	-1.31572	down	0.939358	-0.134964	normal	0.11645	-1.18076	normal	--	--	Cellular Component: integral component of membrane (GO:0016021);;	--	--	--	--	--	--	S	Function unknown	uncharacterized protein LOC112715787 isoform X1 [Arachis hypogaea]	cellular component: membrane (GO:0016020);; cellular component: membrane part (GO:0044425)
Arachis_hypogaea_newGene_370	--	--	0.165928	0.250567	0.236826	0.227522	0.341374	0.328698	2.43099	2.14504	1.92474	0.707864	3.01402	0.930981	--	--	--	5.71255e-09	-3.46429	down	1.70356e-08	-3.12688	down	0.570456	-0.752346	normal	--	--	--	--	--	--	--	--	--	--	--	--	--	--	uncharacterized protein DS421_14g486160 [Arachis hypogaea]	--
Arachis_hypogaea_newGene_3772	--	--	1.44801	1.55969	1.61286	1.47376	1.16779	2.35606	0.684504	0.633756	0.645249	1.15242	1.08583	0.98709	0.975695	-0.166872	normal	0.0203995	1.092	up	0.136546	0.928764	normal	0.392722	0.649073	normal	0.790167	0.27823	normal	--	--	Molecular Function: DNA binding (GO:0003677);; Molecular Function: phosphatidate cytidylyltransferase activity (GO:0004605);; Cellular Component: nucleus (GO:0005634);; Biological Process: transcription initiation from RNA polymerase II promoter (GO:0006367);; Cellular Component: integral component of membrane (GO:0016021);; Biological Process: CDP-diacylglycerol biosynthetic process (GO:0016024)…	--	--	--	--	--	--	--	--	hypothetical protein Ahy_A04g021136 isoform C [Arachis hypogaea]	molecular function: binding (GO:0005488);; molecular function: catalytic activity (GO:0003824);; cellular component: cell (GO:0005623);; cellular component: organelle (GO:0043226);; cellular component: cell part (GO:0044464);; biological process: metabolic process (GO:0008152);; biological process: cellular process (GO:0009987);; cellular component: membrane (GO:0016020);; cellular component: mem…
Arachis_hypogaea_newGene_3775	--	--	0.684448	0.323918	1.18365	2.55095	0.457325	1.84669	0.251492	0.263861	0.356885	1.38764	1.52675	0.900265	0.632013	1.09333	normal	--	--	--	0.00254668	2.10328	up	0.000672991	1.75123	up	0.813152	0.351161	normal	--	--	--	--	--	--	--	--	--	--	--	--	--
Arachis_hypogaea_newGene_3800	--	LOC107470999	8.57057	7.90004	7.65712	9.10402	6.50426	5.77563	7.95975	7.93444	7.85325	3.07639	4.43076	4.28021	0.885197	-0.239247	normal	0.455224	-0.206406	normal	0.171566	-0.440553	normal	4.88723e-07	-1.30993	down	0.017019	0.867849	normal	--	--	Molecular Function: DNA binding (GO:0003677);; Cellular Component: nucleus (GO:0005634);; Biological Process: regulation of transcription, DNA-templated (GO:0006355);;	K20043|8.85e-26|aip:107640400|K20043 clathrin coat assembly protein AP180 | (RefSeq) putative clathrin assembly protein At5g35200	--	--	--	Dof domain, zinc finger	Dof zinc finger protein DOF5.4 OS=Arabidopsis thaliana OX=3702 GN=DOF5.4 PE=2 SV=2	K	Transcription	dof zinc finger protein DOF5.4 [Arachis duranensis]	molecular function: binding (GO:0005488);; cellular component: cell (GO:0005623);; cellular component: organelle (GO:0043226);; cellular component: cell part (GO:0044464);; biological process: biological regulation (GO:0065007)
Arachis_hypogaea_newGene_3825	--	LOC112717906	0.688967	0.586256	0.847486	0.455211	0.241078	0.246652	0.788169	0.68088	0.764995	0.190523	0.689719	0.350703	0.13374	-1.21624	normal	0.566448	-0.309548	normal	0.00143503	-1.52073	down	0.152857	-1.14728	normal	0.818794	-0.373235	normal	--	--	Molecular Function: nucleic acid binding (GO:0003676);; Biological Process: DNA integration (GO:0015074);;	K12447|5.97e-100|boe:106336398|K12447 UDP-sugar pyrophosphorylase [EC:2.7.7.64] | (RefSeq) uncharacterized protein LOC106336398	Pentose and glucuronate interconversions (ko00040);; Galactose metabolism (ko00052);; Ascorbate and aldarate metabolism (ko00053);; Amino sugar and nucleotide sugar metabolism (ko00520)	[R]	General function prediction only	Reverse transcriptase (RNA-dependent DNA polymerase)	Retrovirus-related Pol polyprotein from transposon RE1 OS=Arabidopsis thaliana OX=3702 GN=RE1 PE=2 SV=1	L	Replication, recombination and repair	uncharacterized protein LOC112717906 [Arachis hypogaea]	molecular function: binding (GO:0005488);; biological process: metabolic process (GO:0008152);; biological process: cellular process (GO:0009987)
Arachis_hypogaea_newGene_3850	--	--	8.36882	2.62614	5.5769	3.95484	3.95376	4.68642	1.37526	1.89945	1.66494	3.00554	1.60798	2.12038	0.84632	-0.466195	normal	0.00386898	1.51345	up	0.00110829	1.05274	up	0.926267	0.130401	normal	0.025456	0.918657	normal	--	--	--	--	--	--	--	--	--	--	--	DNA-directed RNA polymerase 2A [Arachis hypogaea]	--
Arachis_hypogaea_newGene_386	--	LOC107638194	4.42645	9.73811	6.84312	14.3949	14.375	12.1226	16.4914	9.39119	13.6025	9.20451	29.5838	21.7156	0.0801413	0.896946	normal	0.00589511	-1.15011	down	0.556794	-0.25051	normal	0.804909	0.309382	normal	0.409375	-0.558586	normal	[JO]	Translation, ribosomal structure and biogenesis;; Posttranslational modification, protein turnover, chaperones	Molecular Function: N-acetyltransferase activity (GO:0008080);;	--	--	--	--	Acetyltransferase (GNAT) domain	--	J	Translation, ribosomal structure and biogenesis	uncharacterized protein LOC107638194 [Arachis ipaensis]	molecular function: catalytic activity (GO:0003824)
Arachis_hypogaea_newGene_3860	--	LOC112748247	1.15981	1.56054	1.75004	1.32697	1.02487	1.06808	2.95488	1.75649	2.03139	0.994423	1.23096	1.39168	0.846038	-0.450121	normal	0.102486	-0.829147	normal	0.00538133	-1.27519	down	0.0233456	-1.20094	down	0.954673	-0.0750367	normal	--	--	--	--	--	--	--	--	--	--	--	uncharacterized protein LOC112748247 [Arachis hypogaea]	--
Arachis_hypogaea_newGene_3871	--	LOC112716537	1.16984	1.26245	1.96712	1.72056	1.80923	1.691	4.22896	1.87787	3.69828	3.16798	3.67377	3.46276	0.953012	0.185863	normal	0.00137217	-1.39807	down	0.00138069	-1.20796	down	0.812125	-0.239366	normal	1.88674e-05	-0.968173	normal	[T]	Signal transduction mechanisms	Molecular Function: protein kinase activity (GO:0004672);; Molecular Function: ATP binding (GO:0005524);; Cellular Component: integral component of membrane (GO:0016021);;	K13435|2.43e-104|spen:107018783|K13435 serine/threonine-protein kinase Pto | (RefSeq) receptor-like protein kinase HERK 1 isoform X2	Plant-pathogen interaction (ko04626)	[T]	Signal transduction mechanisms	Protein tyrosine and serine/threonine kinase	Receptor-like protein kinase FERONIA OS=Arabidopsis thaliana OX=3702 GN=FER PE=1 SV=1	T	Signal transduction mechanisms	receptor-like protein kinase FERONIA [Arachis hypogaea]	biological process: metabolic process (GO:0008152);; biological process: cellular process (GO:0009987);; molecular function: catalytic activity (GO:0003824);; molecular function: binding (GO:0005488);; cellular component: membrane (GO:0016020);; cellular component: membrane part (GO:0044425)
Arachis_hypogaea_newGene_3873	--	--	1.23727	0.759856	1.01719	1.00442	1.1216	0.628203	3.07379	2.3428	2.95581	1.88182	1.68744	2.78971	0.979538	0.209856	normal	2.69189e-05	-2.00837	down	1.06571e-06	-1.79275	down	0.0155063	-0.828461	normal	0.0558533	-0.966109	normal	--	--	Molecular Function: nucleic acid binding (GO:0003676);; Molecular Function: zinc ion binding (GO:0008270);;	K00924|8.63e-22|cqi:110687152|K00924 kinase [EC:2.7.1.-] | (RefSeq) receptor protein kinase CLAVATA1-like	--	--	--	Zinc knuckle	--	--	--	uncharacterized protein DS421_17g584300 [Arachis hypogaea]	molecular function: binding (GO:0005488)
Arachis_hypogaea_newGene_3922	--	--	1.28312	1.01855	1.35361	0.563441	0.91786	0.556608	0.880491	0.197731	0.324753	0.816713	0.49979	0.752383	0.43185	-0.903368	normal	0.0400564	1.41357	up	--	--	--	--	--	--	--	--	--	--	--	--	--	--	--	--	--	--	--	--	--	--
Arachis_hypogaea_newGene_3938	--	--	4.00499	1.4859	2.97867	2.85359	1.35364	2.2818	0.673745	0.863081	0.358595	0.870094	0.799587	0.622795	0.88405	-0.428944	normal	0.000337806	1.88103	up	0.002818	1.45808	up	0.997169	-0.00822042	normal	0.0012124	1.46353	up	--	--	--	--	--	--	--	--	--	--	--	uncharacterized protein DS421_2g36330 [Arachis hypogaea]	--
Arachis_hypogaea_newGene_3958	--	--	1.07321	1.36808	1.15599	1.85031	1.73572	1.77051	2.73635	2.87178	2.08592	2.93167	4.52421	5.58169	0.72613	0.454586	normal	0.000191017	-1.27352	down	0.0141346	-0.815291	normal	0.508865	0.441728	normal	0.000714667	-1.25806	down	--	--	--	--	--	--	--	--	--	--	--	--	--
Arachis_hypogaea_newGene_3967	--	LOC107631773	0.133052	0.464118	0.365456	0.264053	0.328921	0.570954	0.915624	0.179902	0.417719	0.944732	1.23836	1.0347	--	--	--	--	--	--	--	--	--	0.602004	0.738877	normal	0.0327477	-1.44633	down	--	--	--	--	--	--	--	--	--	--	--	uncharacterized protein LOC107631773 [Arachis ipaensis]	--
Arachis_hypogaea_newGene_3978	--	--	3.75554	2.41005	1.65029	4.64167	2.83713	4.27823	0.766449	0.552243	0.667937	2.08247	1.31898	1.96265	0.565884	0.544812	normal	5.04756e-05	1.61129	up	4.67386e-13	2.15896	up	0.0706649	0.909626	normal	0.00011448	1.24836	up	--	--	--	--	--	--	--	--	--	--	--	Glutamine synthetase cytosolic isozyme [Arachis hypogaea]	--
Arachis_hypogaea_newGene_3980	--	--	0.910336	1.35697	1.33845	0.97521	0.945495	0.935947	1.5046	1.43126	2.25406	0.671681	0.899923	1.17465	0.831028	-0.428777	normal	0.0919651	-0.749449	normal	0.00171339	-1.17519	down	0.0174783	-1.10016	down	0.949458	-0.0757303	normal	--	--	--	--	--	--	--	--	--	--	--	--	--
Arachis_hypogaea_newGene_4029	--	LOC107645456	2.9091	2.49949	3.9357	1.62178	2.59731	1.8982	1.1577	0.872523	0.727969	1.25347	1.34388	0.340103	0.356977	-0.682277	normal	3.14057e-05	1.53705	up	0.0578189	0.858509	normal	0.898885	-0.249656	normal	0.127674	1.10765	normal	--	--	Cellular Component: integral component of membrane (GO:0016021);; Molecular Function: cellulose synthase (UDP-forming) activity (GO:0016760);; Biological Process: cellulose biosynthetic process (GO:0030244);; Biological Process: cell wall organization (GO:0071555);;	K10999|6.21e-49|bvg:104901723|K10999 cellulose synthase A [EC:2.4.1.12] | (RefSeq) cellulose synthase A catalytic subunit 7 [UDP-forming]	--	--	--	Cellulose synthase	Cellulose synthase-like protein E1 OS=Arabidopsis thaliana OX=3702 GN=CSLE1 PE=2 SV=1	G	Carbohydrate transport and metabolism	cellulose synthase-like protein E1 [Arachis ipaensis]	cellular component: membrane (GO:0016020);; cellular component: membrane part (GO:0044425);; molecular function: catalytic activity (GO:0003824);; biological process: metabolic process (GO:0008152);; biological process: cellular process (GO:0009987);; biological process: single-organism process (GO:0044699);; biological process: cellular component organization or biogenesis (GO:0071840)
Arachis_hypogaea_newGene_408	--	--	1.62742	1.88221	1.72159	2.1055	2.04731	1.21098	0.923219	1.00058	1.05236	1.12196	0.46629	0.586848	0.99627	-0.0288975	normal	0.0503516	0.586635	normal	0.183079	0.562031	normal	0.247799	-0.757705	normal	0.00983559	1.31545	up	--	--	--	--	--	--	--	--	--	--	--	--	--
Arachis_hypogaea_newGene_4152	--	LOC107627329	2.8463	4.12309	0.667571	1.82988	1.82234	1.5123	3.05267	3.24641	4.13063	3.09729	1.70106	2.70519	0.870007	-0.628055	normal	0.449013	-0.671649	normal	0.000153968	-1.29661	down	0.123567	-0.78883	normal	0.439755	-0.510338	normal	--	--	--	--	--	--	--	--	Lysine-rich arabinogalactan protein 18 OS=Arabidopsis thaliana OX=3702 GN=AGP18 PE=2 SV=1	--	--	lysine-rich arabinogalactan protein 18 [Arachis ipaensis]	--
Arachis_hypogaea_newGene_4205	--	LOC107618295	2.08646	0.766945	0.665985	6.34532	2.91578	2.82881	0.331756	0.2979	0.74782	3.09408	0.11302	3.82905	0.220164	1.363	normal	0.143393	1.18384	normal	2.84527e-05	2.55273	up	0.624118	0.933315	normal	0.119133	1.61383	normal	--	--	--	--	--	--	--	Plant transposase (Ptta/En/Spm family)	--	--	--	uncharacterized protein LOC107618295 [Arachis ipaensis]	--
Arachis_hypogaea_newGene_4412	--	--	6.90536	5.17764	6.62108	8.0497	7.89203	7.4744	12.3783	11.7809	13.5521	6.5595	9.68833	12.5246	0.885508	0.202237	normal	1.37598e-07	-1.14004	down	3.35801e-07	-0.933852	normal	0.0942747	-0.649895	normal	0.595424	-0.284977	normal	--	--	--	--	--	--	--	--	--	--	--	hypothetical protein Ahy_B01g056950 [Arachis hypogaea]	--
Arachis_hypogaea_newGene_4422	--	LOC107633151	0.374498	0.684683	1.13834	0.884565	0.619515	0.758899	1.45535	1.24515	1.01924	0.454689	1.29682	2.11055	0.983438	-0.121878	normal	0.0379385	-0.958739	normal	5.26362e-05	-1.0767	down	0.908677	-0.19998	normal	0.251836	-0.876692	normal	--	--	Biological Process: telomere maintenance (GO:0000723);; Molecular Function: DNA helicase activity (GO:0003678);; Molecular Function: ATP binding (GO:0005524);; Biological Process: DNA repair (GO:0006281);; Biological Process: DNA recombination (GO:0006310);;	K15255|6.19e-217|aip:107633151|K15255 ATP-dependent DNA helicase PIF1 [EC:3.6.4.12] | (RefSeq) uncharacterized protein LOC107633151 isoform X2	--	[D]	Cell cycle control, cell division, chromosome partitioning	PIF1-like helicase	--	D	Cell cycle control, cell division, chromosome partitioning	uncharacterized protein LOC107633151 isoform X2 [Arachis ipaensis]	biological process: metabolic process (GO:0008152);; biological process: cellular process (GO:0009987);; biological process: biological regulation (GO:0065007);; biological process: cellular component organization or biogenesis (GO:0071840);; molecular function: catalytic activity (GO:0003824);; molecular function: binding (GO:0005488);; biological process: response to stimulus (GO:0050896)
Arachis_hypogaea_newGene_4423	--	LOC107633141	0.50998	0.44235	0.920652	0.351844	0.724815	0.577123	0.945714	0.824606	1.00012	1.30877	1.79349	1.30572	--	--	--	0.248084	-0.797589	normal	0.102031	-1.04027	normal	0.720255	0.357872	normal	0.018007	-1.39941	down	--	--	Biological Process: response to acid chemical (GO:0001101);; Molecular Function: molecular_function (GO:0003674);; Molecular Function: nucleic acid binding (GO:0003676);; Molecular Function: DNA binding (GO:0003677);; Molecular Function: binding (GO:0005488);; Molecular Function: protein binding (GO:0005515);; Cellular Component: cellular_component (GO:0005575);; Cellular Component: intracellular…	--	--	--	--	ZF-HD protein dimerisation region	Mini zinc finger protein 1 OS=Oryza sativa subsp. indica OX=39946 GN=MIF1 PE=3 SV=1	S	Function unknown	mini zinc finger protein 3 isoform X2 [Arachis ipaensis]	biological process: response to stimulus (GO:0050896);; molecular function: binding (GO:0005488);; cellular component: cell (GO:0005623);; cellular component: cell part (GO:0044464);; cellular component: organelle (GO:0043226);; biological process: biological regulation (GO:0065007);; biological process: multicellular organismal process (GO:0032501);; biological process: developmental process (GO…
Arachis_hypogaea_newGene_4453	--	LOC112722599	0.558236	0.601916	0.679218	0.417216	0.716093	1.98388	2.25544	0.681934	1.28781	1.20331	2.3482	0.995734	0.861077	0.679282	normal	0.0254409	-1.42109	down	0.457446	-0.740817	normal	0.919719	-0.209082	normal	0.710475	-0.529273	normal	--	--	Molecular Function: transcription factor activity, sequence-specific DNA binding (GO:0003700);;	--	--	--	--	TCP family transcription factor	Transcription factor TCP5 OS=Arabidopsis thaliana OX=3702 GN=TCP5 PE=1 SV=1	K	Transcription	transcription factor TCP5 [Arachis hypogaea]	biological process: biological regulation (GO:0065007);; molecular function: nucleic acid binding transcription factor activity (GO:0001071)
Arachis_hypogaea_newGene_4456	--	LOC112783305	1.36769	1.17704	2.13875	1.92113	1.83917	2.02201	0.175773	0.56306	0.232719	0.491847	0.795218	0.739295	0.944486	0.239425	normal	0.00109875	2.01632	up	8.35021e-06	2.26376	up	--	--	--	0.000164685	1.51449	up	--	--	Molecular Function: nucleic acid binding (GO:0003676);; Molecular Function: RNA-DNA hybrid ribonuclease activity (GO:0004523);; Molecular Function: zinc ion binding (GO:0008270);;	--	--	--	--	Reverse transcriptase-like	--	--	--	uncharacterized protein LOC112783305 [Arachis hypogaea]	molecular function: binding (GO:0005488);; biological process: metabolic process (GO:0008152);; biological process: cellular process (GO:0009987);; molecular function: catalytic activity (GO:0003824)
Arachis_hypogaea_newGene_4471	--	--	2.23751	1.12188	0.929634	8.39907	1.80121	1.40027	1.43129	0.957224	1.9975	0.647354	0.887789	0.687416	0.742707	1.32572	normal	0.912566	-0.10683	normal	0.356299	1.22802	normal	0.0187641	-1.19499	down	0.000676675	2.42106	up	--	--	--	--	--	--	--	--	Ran-binding protein 1 homolog c OS=Arabidopsis thaliana OX=3702 GN=RANBP1C PE=2 SV=1	--	--	uncharacterized protein DS421_1g31110 [Arachis hypogaea]	--
Arachis_hypogaea_newGene_4478	--	LOC107470141	546.32	412.442	369.142	609.597	551.352	648.336	553.105	719.348	594.454	468.064	347.335	247.513	0.512948	0.376464	normal	0.00494746	-0.714418	normal	0.0853521	-0.334047	normal	0.000242258	-1.11586	down	0.0104573	0.778966	normal	[H]	Coenzyme transport and metabolism	Molecular Function: methionine adenosyltransferase activity (GO:0004478);; Molecular Function: ATP binding (GO:0005524);; Biological Process: S-adenosylmethionine biosynthetic process (GO:0006556);; Biological Process: one-carbon metabolic process (GO:0006730);; Molecular Function: metal ion binding (GO:0046872);;	K00789|1.42e-294|adu:107470141|K00789 S-adenosylmethionine synthetase [EC:2.5.1.6] | (RefSeq) S-adenosylmethionine synthase	Cysteine and methionine metabolism (ko00270);; Biosynthesis of amino acids (ko01230)	[H]	Coenzyme transport and metabolism	S-adenosylmethionine synthetase, C-terminal domain	S-adenosylmethionine synthase OS=Phaseolus lunatus OX=3884 GN=SAMS PE=2 SV=1	H	Coenzyme transport and metabolism	S-adenosylmethionine synthase [Arachis duranensis]	molecular function: catalytic activity (GO:0003824);; molecular function: binding (GO:0005488);; biological process: metabolic process (GO:0008152);; biological process: cellular process (GO:0009987);; biological process: single-organism process (GO:0044699)
Arachis_hypogaea_newGene_4574	--	LOC107639229	1.78128	1.61637	2.82467	2.62585	2.9146	2.51615	3.77273	3.18505	4.03099	2.78408	3.26352	5.05081	0.857593	0.311653	normal	0.00136009	-1.0522	down	0.00496503	-0.736348	normal	0.749334	-0.259506	normal	0.332181	-0.477752	normal	[J]	Translation, ribosomal structure and biogenesis	Molecular Function: RNA binding (GO:0003723);; Biological Process: cytidine to uridine editing (GO:0016554);;	K13195|1.08e-19|pop:7485193|K13195 cold-inducible RNA-binding protein | (RefSeq) organelle RRM domain-containing protein 6, chloroplastic isoform X1	--	--	--	RNA recognition motif. (a.k.a. RRM, RBD, or RNP domain)	Organelle RRM domain-containing protein 1, chloroplastic OS=Arabidopsis thaliana OX=3702 GN=ORRM1 PE=1 SV=1	A	RNA processing and modification	30 kDa ribonucleoprotein, chloroplastic-like isoform X1 [Arachis ipaensis]	molecular function: binding (GO:0005488);; biological process: metabolic process (GO:0008152);; biological process: cellular process (GO:0009987)
Arachis_hypogaea_newGene_4609	--	LOC107640704	10.1126	8.16262	8.36193	11.7339	9.9812	7.92774	3.32816	4.56534	4.15923	5.79146	5.0701	6.56224	0.979234	0.0883867	normal	0.000206117	0.916138	normal	9.92139e-05	1.00928	up	0.675573	0.226707	normal	0.00473975	0.780065	normal	--	--	--	--	--	--	--	--	--	--	--	uncharacterized protein LOC107640704 [Arachis ipaensis]	--
Arachis_hypogaea_newGene_4702	--	--	2.06064	1.08766	1.7356	0.877467	1.16627	1.0187	0.714553	0.662594	0.603986	0.536838	0.615024	0.092924	0.585959	-0.709937	normal	0.0387545	1.11896	up	0.567913	0.41277	normal	--	--	--	0.215104	1.25747	normal	--	--	--	--	--	--	--	--	--	--	--	hypothetical protein Ahy_B05g079245 [Arachis hypogaea]	--
Arachis_hypogaea_newGene_4717	--	--	1.48633	1.65416	4.32317	0.834648	2.86999	6.15972	0.823043	0	0.200501	1.91601	0.196407	0.49871	0.970865	0.341729	normal	0.0301567	2.61282	up	--	--	--	--	--	--	0.106482	1.89982	normal	--	--	Cellular Component: integral component of membrane (GO:0016021);;	--	--	--	--	Putative AtpZ or ATP-synthase-associated	--	S	Function unknown	uncharacterized protein DS421_2g37190 [Arachis hypogaea]	cellular component: membrane (GO:0016020);; cellular component: membrane part (GO:0044425)
Arachis_hypogaea_newGene_4720	--	LOC107627573	0.384518	0.595209	0.82276	1.41892	1.90421	1.84108	5.58198	2.54343	3.5117	2.69905	4.72215	4.54883	0.0156245	1.40399	up	6.21336e-12	-2.9098	down	4.58796e-05	-1.50307	down	0.813821	-0.261222	normal	0.00124061	-1.2413	down	--	--	--	--	--	--	--	--	--	--	--	uncharacterized protein LOC107627573 [Arachis ipaensis]	--
Arachis_hypogaea_newGene_4729	--	LOC112726530	4.22162	3.58572	1.5157	6.1111	6.83852	5.42275	6.37783	6.13772	7.8933	7.61474	8.58459	9.27819	0.010505	0.906821	normal	1.46137e-08	-1.51009	down	0.0176814	-0.599502	normal	0.482791	-0.276568	normal	0.309348	-0.32478	normal	--	--	--	K14300|3.34e-45|pda:103721930|K14300 nuclear pore complex protein Nup133 | (RefSeq) LOW QUALITY PROTEIN: nuclear pore complex protein NUP133	RNA transport (ko03013)	--	--	Transposase family tnp2	--	S	Function unknown	uncharacterized protein LOC112726530 [Arachis hypogaea]	--
Arachis_hypogaea_newGene_4767	--	--	1.98489	0.903586	0.203023	0.757669	1.58535	2.45488	1.06996	1.67443	1.16544	0.136821	0.91275	0.302884	0.888013	0.755903	normal	0.603853	-0.689885	normal	0.950789	0.068813	normal	0.0943608	-1.94556	normal	0.044762	2.01395	up	--	--	--	--	--	--	--	--	--	--	--	uncharacterized protein DS421_14g476320 [Arachis hypogaea]	--
Arachis_hypogaea_newGene_4801	--	--	3.40699	2.49112	2.3411	1.90432	6.60993	4.30457	4.77396	3.49065	6.08126	2.77187	5.91976	4.95604	0.840234	0.562943	normal	0.0236039	-1.02337	down	0.54861	-0.458743	normal	0.726062	-0.370444	normal	0.95652	-0.0879906	normal	--	--	--	--	--	--	--	--	--	--	--	--	--
Arachis_hypogaea_newGene_4804	--	--	4.54349	2.11868	0	1.2598	0.901871	0.190748	2.74283	2.57228	0.999984	0.836797	0.060816	3.48277	0.908993	-1.6638	normal	0.957317	-0.226865	normal	0.00554525	-1.88526	down	0.648018	-0.898614	normal	--	--	--	--	--	Molecular Function: nucleic acid binding (GO:0003676);; Biological Process: DNA integration (GO:0015074);;	K12349|2.22e-63|ccaj:109806181|K12349 neutral ceramidase [EC:3.5.1.23] | (RefSeq) neutral ceramidase-like	Sphingolipid metabolism (ko00600)	[R]	General function prediction only	Integrase zinc binding domain	--	L	Replication, recombination and repair	hypothetical protein Ahy_B03g067990 [Arachis hypogaea]	molecular function: binding (GO:0005488);; biological process: metabolic process (GO:0008152);; biological process: cellular process (GO:0009987)
Arachis_hypogaea_newGene_4860	--	--	0.441037	0.499087	0.466363	0.843065	1.98323	1.40091	1.91645	2.41962	1.85108	3.05185	2.01261	3.0701	--	--	--	1.66519e-06	-2.32051	down	0.156773	-0.842556	normal	0.951396	0.087774	normal	0.156464	-0.932467	normal	--	--	--	--	--	--	--	--	--	--	--	--	--
Arachis_hypogaea_newGene_4913	--	--	1.28969	0.51433	1.12694	0.919804	0.950641	2.27117	0.073104	0.173701	0.074918	1.19546	0.327909	0.452876	0.932312	0.429679	normal	--	--	--	7.21046e-06	3.30243	up	--	--	--	0.284422	1.07442	normal	--	--	Molecular Function: molecular_function (GO:0003674);; Molecular Function: catalytic activity (GO:0003824);; Molecular Function: ubiquitin-protein transferase activity (GO:0004842);; Biological Process: cellular protein modification process (GO:0006464);; Biological Process: nitrogen compound metabolic process (GO:0006807);; Biological Process: biological_process (GO:0008150);; Biological Process:…	--	--	--	--	--	--	K	Transcription	uncharacterized protein DS421_15g517420 [Arachis hypogaea]	molecular function: catalytic activity (GO:0003824);; biological process: metabolic process (GO:0008152);; biological process: cellular process (GO:0009987)
Arachis_hypogaea_newGene_4933	--	--	10.3996	9.20455	1.7109	9.15827	10.0835	7.98524	46.3651	15.8201	47.4156	12.886	15.3363	24.0181	0.970369	0.276528	normal	0.0162036	-2.59097	down	4.73641e-09	-2.31326	down	0.0127892	-1.3865	down	0.00517815	-0.926114	normal	--	--	--	--	--	--	--	--	--	--	--	uncharacterized protein DS421_2g46120 [Arachis hypogaea]	--
Arachis_hypogaea_newGene_5039	--	--	24.178	12.0414	14.0858	22.8461	18.354	12.7791	4.8802	7.59642	5.16031	5.71317	5.6978	4.87601	0.996404	0.0268487	normal	0.000733112	1.25082	up	2.23032e-05	1.28346	up	0.368999	-0.417112	normal	3.81375e-10	1.69722	up	--	--	--	--	--	--	--	--	--	--	--	--	--
Arachis_hypogaea_newGene_5048	--	LOC112749224	0.197065	0.208071	0.190546	0.25876	0.328395	0.697487	1.14405	0.771572	0.662149	0.265108	0.996734	0.751828	--	--	--	0.000151713	-2.25534	down	0.0634069	-1.28437	normal	0.639019	-0.639405	normal	0.664135	-0.642849	normal	--	--	--	K01528|1.65e-25|lja:Lj0g3v0199559.2|K01528 dynamin 1/3 [EC:3.6.5.5] | (RefSeq) Lj0g3v0199559.2; -	Endocytosis (ko04144)	[R]	General function prediction only	Reverse transcriptase (RNA-dependent DNA polymerase)	Uncharacterized mitochondrial protein AtMg00810 OS=Arabidopsis thaliana OX=3702 GN=AtMg00810 PE=4 SV=1	L	Replication, recombination and repair	uncharacterized protein LOC112749224 isoform X2 [Arachis hypogaea]	--
Arachis_hypogaea_newGene_5052	--	--	0.42707	0.654172	0.216359	0.790798	0.616352	0.746935	0.893202	0.689791	1.60778	1.23788	1.03247	3.26084	0.831257	0.648196	normal	0.0358679	-1.51304	down	0.163418	-0.862795	normal	0.756584	0.469339	normal	0.0490095	-1.3326	down	--	--	--	--	--	--	--	--	--	--	--	--	--
Arachis_hypogaea_newGene_5061	--	--	2.79993	2.11932	1.54884	2.67961	3.5699	3.47301	1.61815	0.792461	0.537795	2.64815	1.04594	1.57812	0.645905	0.520446	normal	0.169456	0.887613	normal	0.00379208	1.40868	up	0.694428	0.51821	normal	0.0944949	0.888958	normal	--	--	--	--	--	--	--	--	--	--	--	--	--
Arachis_hypogaea_newGene_5072	--	--	0.90895	0.540837	0.519815	1.89868	1.63714	1.58321	0.537418	0.601946	0.593895	0.7807	1.22429	0.929505	0.0403653	1.29062	up	--	--	--	0.002818	1.23688	up	0.675315	0.438191	normal	0.120868	0.797614	normal	--	--	--	--	--	--	--	--	--	--	--	--	--
Arachis_hypogaea_newGene_508	--	LOC107489631	0.923034	2.61947	0.98895	1.555	1.64752	1.80734	0.702005	0.433975	0.600774	1.10949	0.811949	0.181055	0.994301	0.0633649	normal	--	--	--	0.0316429	1.18388	up	--	--	--	0.182695	1.22841	normal	--	--	Cellular Component: integral component of membrane (GO:0016021);;	--	--	--	--	Domain of unknown function	--	S	Function unknown	uncharacterized protein LOC107489631 [Arachis duranensis]	cellular component: membrane (GO:0016020);; cellular component: membrane part (GO:0044425)
Arachis_hypogaea_newGene_510	--	--	1.16806	2.27805	1.75248	2.57943	1.80678	1.46286	4.46884	2.72488	3.95983	2.83353	3.18475	2.97453	0.999931	0.0011104	normal	0.000934175	-1.33901	down	0.000124872	-1.33411	down	0.112683	-0.656697	normal	0.0876149	-0.678619	normal	--	--	Cellular Component: extracellular region (GO:0005576);; Cellular Component: cell wall (GO:0005618);; Cellular Component: integral component of membrane (GO:0016021);; Molecular Function: hydrolase activity (GO:0016787);; Biological Process: cell wall organization (GO:0071555);;	--	--	--	--	--	--	--	--	hypothetical protein Ahy_A06g028578 [Arachis hypogaea]	cellular component: extracellular region (GO:0005576);; cellular component: cell (GO:0005623);; cellular component: cell part (GO:0044464);; cellular component: membrane (GO:0016020);; cellular component: membrane part (GO:0044425);; molecular function: catalytic activity (GO:0003824);; biological process: cellular process (GO:0009987);; biological process: cellular component organization or biog…
Arachis_hypogaea_newGene_5104	--	--	1.41179	0.053709	0.863744	0.585003	0.35855	3.61905	0.100099	0.166715	0.177469	6.5346	0.342536	1.13363	0.944486	0.942336	normal	0.101417	1.7339	normal	0.000354814	2.67909	up	0.0211172	3.37469	up	0.847369	-0.699736	normal	--	--	Cellular Component: nucleus (GO:0005634);; Biological Process: regulation of transcription, DNA-templated (GO:0006355);; Molecular Function: zinc ion binding (GO:0008270);;	--	--	--	--	--	--	S	Function unknown	Protein FAR1-RELATED SEQUENCE [Arachis hypogaea]	cellular component: cell (GO:0005623);; cellular component: organelle (GO:0043226);; cellular component: cell part (GO:0044464);; biological process: biological regulation (GO:0065007);; molecular function: binding (GO:0005488)
Arachis_hypogaea_newGene_5107	--	--	8.68757	5.38006	6.43569	5.88932	5.88845	5.08521	3.33946	3.12225	1.85695	2.34482	5.04712	3.36508	0.825089	-0.346454	normal	0.0139567	1.06755	up	0.0861375	0.724943	normal	0.972799	0.0709621	normal	0.261644	0.654043	normal	--	--	--	--	--	--	--	--	--	--	--	uncharacterized protein DS421_12g372950 [Arachis hypogaea]	--
Arachis_hypogaea_newGene_5128	--	--	27.8273	20.9512	26.7104	15.6537	16.8734	13.3507	9.30854	8.48649	7.58509	11.6919	13.0195	13.9754	0.00341521	-0.783233	normal	1.45959e-10	1.34098	up	0.0116515	0.561965	normal	0.385879	0.302681	normal	0.440956	0.257456	normal	--	--	Cellular Component: integral component of membrane (GO:0016021);;	--	--	--	--	--	--	--	--	Lactate utilization B [Gossypium arboreum]	cellular component: membrane (GO:0016020);; cellular component: membrane part (GO:0044425)
Arachis_hypogaea_newGene_5206	--	LOC107625858	29.7888	18.8837	21.5144	23.8431	23.1575	19.7319	15.7707	24.246	13.15	14.8969	7.60556	6.87338	0.957919	-0.140721	normal	0.727343	0.182021	normal	0.933283	0.0462089	normal	0.0105042	-1.15888	down	0.000643977	1.2001	up	[M]	Cell wall/membrane/envelope biogenesis	Molecular Function: protein serine/threonine kinase activity (GO:0004674);; Molecular Function: ATP binding (GO:0005524);; Biological Process: signal transduction (GO:0007165);;	K07198|0.0|aip:107625858|K07198 5'-AMP-activated protein kinase, catalytic alpha subunit [EC:2.7.11.11] | (RefSeq) CBL-interacting protein kinase 2	--	[T]	Signal transduction mechanisms	Protein kinase domain	CBL-interacting protein kinase 2 OS=Oryza sativa subsp. japonica OX=39947 GN=CIPK2 PE=2 SV=1	T	Signal transduction mechanisms	CBL-interacting protein kinase 2 [Arachis ipaensis]	biological process: metabolic process (GO:0008152);; biological process: cellular process (GO:0009987);; molecular function: catalytic activity (GO:0003824);; molecular function: binding (GO:0005488);; biological process: biological regulation (GO:0065007)
Arachis_hypogaea_newGene_5272	--	LOC112728426	0.468412	0.547522	0.313269	0.703005	0.805661	1.11898	0.851971	0.714238	0.87252	3.17491	3.39202	3.13435	0.544789	0.802722	normal	0.0361423	-1.09111	down	0.620864	-0.286287	normal	7.73367e-09	1.55668	up	3.88957e-11	-1.84484	down	--	--	Molecular Function: protein binding (GO:0005515);; Cellular Component: cellular_component (GO:0005575);; Cellular Component: intracellular (GO:0005622);; Cellular Component: cell (GO:0005623);; Cellular Component: nucleus (GO:0005634);; Cellular Component: cytoplasm (GO:0005737);; Cellular Component: organelle (GO:0043226);; Cellular Component: membrane-bounded organelle (GO:0043227);; Cellular C…	--	--	[S]	Function unknown	Armadillo/beta-catenin-like repeat	--	S	Function unknown	vacuolar protein 8 [Arachis hypogaea]	molecular function: binding (GO:0005488);; cellular component: cell (GO:0005623);; cellular component: cell part (GO:0044464);; cellular component: organelle (GO:0043226)
Arachis_hypogaea_newGene_5292	--	LOC107628576	16.6041	12.1459	14.8373	26.303	23.0513	20.6572	13.2103	24.2381	23.8756	48.7043	52.3899	57.8875	0.0778927	0.617438	normal	0.0475154	-0.717855	normal	0.862837	-0.0954725	normal	0.000892979	1.07251	up	4.57162e-10	-1.17028	down	--	--	Molecular Function: electron carrier activity (GO:0009055);; Molecular Function: protein disulfide oxidoreductase activity (GO:0015035);;	K03676|1.59e-58|mtr:MTR_1g088925|K03676 glutaredoxin 3 | (RefSeq) monothiol glutaredoxin-S2 protein	--	[O]	Posttranslational modification, protein turnover, chaperones	Glutaredoxin	Monothiol glutaredoxin-S9 OS=Arabidopsis thaliana OX=3702 GN=GRXS9 PE=1 SV=1	O	Posttranslational modification, protein turnover, chaperones	monothiol glutaredoxin-S11-like [Arachis ipaensis]	molecular function: electron carrier activity (GO:0009055);; biological process: metabolic process (GO:0008152);; biological process: single-organism process (GO:0044699);; molecular function: catalytic activity (GO:0003824)
Arachis_hypogaea_newGene_5297	--	--	2.53365	1.57993	2.09785	1.63482	1.72733	1.69471	1.0474	1.27664	1.3471	0.920494	0.551744	0.700119	0.917572	-0.27574	normal	0.34344	0.485597	normal	0.698663	0.214605	normal	0.0579649	-1.03368	normal	0.00430544	1.24518	up	--	--	--	--	--	--	--	--	--	--	--	uncharacterized protein DS421_11g337140 [Arachis hypogaea]	--
Arachis_hypogaea_newGene_5352	--	--	21.1777	14.026	30.262	17.3279	15.3225	10.1041	23.1029	28.5815	26.0596	25.5872	21.3085	16.2238	0.429714	-0.673814	normal	0.240637	-0.479936	normal	1.45216e-05	-1.14774	down	0.0655391	-0.603853	normal	0.209525	-0.547195	normal	--	--	--	--	--	--	--	--	--	--	--	hypothetical protein Ahy_A02g005479 [Arachis hypogaea]	--
Arachis_hypogaea_newGene_5355	--	LOC107463663	34.0268	39.1196	37.2849	40.1594	32.3578	34.4447	54.4614	42.5862	92.0352	42.2715	58.4364	63.922	0.949428	-0.111179	normal	0.00526345	-1.0143	down	0.0008184	-1.12177	down	0.421646	-0.509665	normal	0.0335444	-0.611766	normal	[J]	Translation, ribosomal structure and biogenesis	Molecular Function: structural constituent of ribosome (GO:0003735);; Cellular Component: ribosome (GO:0005840);; Biological Process: translation (GO:0006412);;	K02902|1.79e-99|adu:107463663|K02902 large subunit ribosomal protein L28 | (RefSeq) 50S ribosomal protein L28, chloroplastic	Ribosome (ko03010)	--	--	Ribosomal L28 family	50S ribosomal protein L28, chloroplastic OS=Arabidopsis thaliana OX=3702 GN=RPL28 PE=2 SV=2	J	Translation, ribosomal structure and biogenesis	50S ribosomal protein L28, chloroplastic [Arachis duranensis]	molecular function: structural molecule activity (GO:0005198);; cellular component: cell (GO:0005623);; cellular component: macromolecular complex (GO:0032991);; cellular component: organelle (GO:0043226);; cellular component: cell part (GO:0044464);; biological process: metabolic process (GO:0008152);; biological process: cellular process (GO:0009987)
Arachis_hypogaea_newGene_5422	--	--	0.464912	0.574031	0.374206	0.375675	0.574527	0.225493	1.74083	1.11183	1.11233	0.370021	1.65614	1.23233	0.93944	-0.331039	normal	1.83274e-06	-1.71089	down	9.01738e-07	-2.03772	down	0.618726	-0.575311	normal	0.0503465	-1.46307	normal	--	--	Molecular Function: nucleic acid binding (GO:0003676);; Molecular Function: zinc ion binding (GO:0008270);; Biological Process: DNA integration (GO:0015074);;	K03515|7.61e-17|ghi:107894697|K03515 DNA repair protein REV1 [EC:2.7.7.-] | (RefSeq) uncharacterized protein LOC107894697	--	[R]	General function prediction only	GAG-pre-integrase domain	Retrovirus-related Pol polyprotein from transposon TNT 1-94 OS=Nicotiana tabacum OX=4097 PE=2 SV=1	L	Replication, recombination and repair	Retrovirus-related Pol polyprotein [Arachis hypogaea]	molecular function: binding (GO:0005488);; biological process: metabolic process (GO:0008152);; biological process: cellular process (GO:0009987)
Arachis_hypogaea_newGene_5458	--	--	0.382648	0.595975	0.193211	0.466597	0.818557	0.38973	0.521161	0.933733	0.566539	1.2602	1.75876	1.56716	0.932509	0.450006	normal	0.170221	-0.9955	normal	0.44567	-0.541577	normal	0.0917501	0.890822	normal	0.00195748	-1.43419	down	--	--	Molecular Function: channel activity (GO:0015267);; Cellular Component: integral component of membrane (GO:0016021);;	K09866|3.66e-38|adu:107493487|K09866 aquaporin-4 | (RefSeq) aquaporin TIP4-2-like isoform X1	--	--	--	Major intrinsic protein	--	G	Carbohydrate transport and metabolism	Putative aquaporin [Arachis hypogaea]	biological process: localization (GO:0051179);; molecular function: transporter activity (GO:0005215);; cellular component: membrane (GO:0016020);; cellular component: membrane part (GO:0044425)
Arachis_hypogaea_newGene_5465	--	--	0.518971	0.890354	0.893404	0.409103	1.10872	0.228817	1.13785	0.657683	1.48791	0.771325	0.635382	0.772114	0.970369	-0.316591	normal	0.226933	-0.708763	normal	0.209014	-1.02337	normal	0.0299264	-1.25131	down	0.89969	0.226621	normal	--	--	--	--	--	--	--	--	--	--	--	uncharacterized protein DS421_14g476320 [Arachis hypogaea]	--
Arachis_hypogaea_newGene_5489	--	LOC110280433	2.11404	2.3693	0.230656	0.077896	0.023438	0.034443	0	0.904475	0.020048	2.32896	0.219077	0.037136	0.000464411	-5.03448	down	0.558022	2.17298	normal	--	--	--	0.888707	1.24771	normal	--	--	--	--	--	Molecular Function: nucleic acid binding (GO:0003676);; Biological Process: DNA integration (GO:0015074);;	K04125|9.91e-21|boe:106319842|K04125 gibberellin 2beta-dioxygenase [EC:1.14.11.13] | (RefSeq) gibberellin 2-beta-dioxygenase 7	Diterpenoid biosynthesis (ko00904)	[R]	General function prediction only	Retroviral aspartyl protease	--	L	Replication, recombination and repair	uncharacterized protein LOC110280433 [Arachis duranensis]	molecular function: binding (GO:0005488);; biological process: metabolic process (GO:0008152);; biological process: cellular process (GO:0009987)
Arachis_hypogaea_newGene_5496	--	--	1.33725	1.82191	1.82952	2.82783	2.92387	2.56073	3.22851	2.76191	3.54936	3.72327	1.67034	3.11507	0.613001	0.639012	normal	0.00607222	-1.16987	down	0.258277	-0.527113	normal	0.555136	-0.49994	normal	0.983038	-0.0297377	normal	[I]	Lipid transport and metabolism	--	--	--	[R]	General function prediction only	--	--	--	--	Pheophytinase [Arachis hypogaea]	--
Arachis_hypogaea_newGene_5529	--	--	6.12278	6.69106	4.5158	7.16434	6.19581	6.26808	11.3103	7.24528	10.6076	10.7187	14.3041	15.3156	0.986599	0.067312	normal	0.00549515	-0.963112	normal	0.00201402	-0.893187	normal	0.83924	0.176774	normal	2.83605e-05	-1.07014	down	--	--	--	--	--	--	--	--	--	--	--	--	--
Arachis_hypogaea_newGene_5531	--	LOC112737532	2.21413	1.90131	2.40525	3.93415	2.06426	4.28425	3.38853	4.49316	5.41576	9.36536	9.79646	10.3761	0.885371	0.34454	normal	4.73892e-05	-1.16627	down	0.0257792	-0.817701	normal	0.00541651	0.700647	normal	1.37542e-06	-1.51984	down	--	--	Molecular Function: antiporter activity (GO:0015297);; Cellular Component: integral component of membrane (GO:0016021);; Molecular Function: xenobiotic transporter activity (GO:0042910);;	K03327|2.44e-47|aip:107632703|K03327 multidrug resistance protein, MATE family | (RefSeq) protein DETOXIFICATION 40	--	[R]	General function prediction only	--	Protein DETOXIFICATION 40 OS=Arabidopsis thaliana OX=3702 GN=DTX40 PE=1 SV=1	L	Replication, recombination and repair	protein DETOXIFICATION 40 isoform X2 [Arachis hypogaea]	biological process: localization (GO:0051179);; molecular function: transporter activity (GO:0005215);; cellular component: membrane (GO:0016020);; cellular component: membrane part (GO:0044425)
Arachis_hypogaea_newGene_5588	--	LOC107632750	1.58476	5.76384	4.97585	8.37171	9.32278	8.70562	14.4236	8.97359	11.6638	0	15.0262	18.4545	0.336334	0.966873	normal	0.00149535	-1.66412	down	0.0173906	-0.694556	normal	0.972004	-0.346702	normal	0.958257	-0.345581	normal	--	--	--	--	--	--	--	--	--	--	--	uncharacterized protein LOC107632750 [Arachis ipaensis]	--
Arachis_hypogaea_newGene_5611	--	--	8.75831	8.90419	7.07748	11.6108	11.0636	9.21992	11.6275	13.0297	11.69	9.02739	6.6419	6.64023	0.841578	0.25089	normal	0.00063487	-0.730829	normal	0.0578769	-0.475595	normal	1.43871e-09	-1.05216	down	0.0366622	0.573477	normal	--	--	--	--	--	--	--	--	--	--	--	Zinc finger MYM-type protein [Arachis hypogaea]	--
Arachis_hypogaea_newGene_5612	--	LOC112737879	11.047	16.1658	12.0146	12.855	10.7445	9.73516	17.6617	17.3591	19.3947	10.4091	14.0737	16.1677	0.882906	-0.258743	normal	0.0143268	-0.759964	normal	1.19711e-07	-1.01529	down	0.0105855	-0.722184	normal	0.486682	-0.294199	normal	--	--	Molecular Function: motor activity (GO:0003774);; Molecular Function: ATP binding (GO:0005524);; Cellular Component: myosin complex (GO:0016459);; Molecular Function: actin filament binding (GO:0051015);;	K10357|1.36e-228|aip:107630096|K10357 myosin V | (RefSeq) myosin-2 isoform X1	--	[Z]	Cytoskeleton	IQ calmodulin-binding motif	Myosin-2 OS=Arabidopsis thaliana OX=3702 GN=VIII-2 PE=2 SV=1	Z	Cytoskeleton	myosin-2 isoform X2 [Arachis hypogaea]	molecular function: catalytic activity (GO:0003824);; molecular function: binding (GO:0005488);; cellular component: cell (GO:0005623);; cellular component: macromolecular complex (GO:0032991);; cellular component: organelle (GO:0043226);; cellular component: organelle part (GO:0044422);; cellular component: cell part (GO:0044464)
Arachis_hypogaea_newGene_5613	--	LOC107630096	11.0873	13.1214	10.0533	13.5573	12.1829	9.34134	19.1851	18.2603	21.0054	11.9867	16.8345	18.3508	0.990799	-0.0375407	normal	1.12868e-06	-0.995811	normal	9.16739e-07	-1.02935	down	0.0517053	-0.609347	normal	0.275708	-0.421175	normal	--	--	Molecular Function: motor activity (GO:0003774);; Molecular Function: ATP binding (GO:0005524);; Cellular Component: myosin complex (GO:0016459);; Molecular Function: actin filament binding (GO:0051015);;	K10357|0.0|aip:107630096|K10357 myosin V | (RefSeq) myosin-2 isoform X1	--	[Z]	Cytoskeleton	Myosin head (motor domain)	Myosin-2 OS=Arabidopsis thaliana OX=3702 GN=VIII-2 PE=2 SV=1	Z	Cytoskeleton	myosin-2 isoform X2 [Arachis ipaensis]	molecular function: catalytic activity (GO:0003824);; molecular function: binding (GO:0005488);; cellular component: cell (GO:0005623);; cellular component: macromolecular complex (GO:0032991);; cellular component: organelle (GO:0043226);; cellular component: organelle part (GO:0044422);; cellular component: cell part (GO:0044464)
Arachis_hypogaea_newGene_5621	--	--	10.0144	9.8724	6.70332	12.5112	12.1035	7.65334	13.7838	15.2139	12.5298	6.65269	6.72577	7.33442	0.94079	0.212049	normal	0.00130968	-0.866476	normal	0.025072	-0.649921	normal	3.92644e-13	-1.30385	down	0.0535931	0.651284	normal	--	--	--	--	--	--	--	--	--	--	--	uncharacterized protein DS421_8g237690 [Arachis hypogaea]	--
Arachis_hypogaea_newGene_5634	--	LOC114924973	311.259	327.772	207.929	255.933	168.995	228.836	505.966	410.811	438.82	265.532	344.147	268.834	0.573972	-0.4433	normal	0.000851737	-0.906057	normal	3.01343e-10	-1.34566	down	7.32413e-05	-0.928294	normal	0.231426	-0.418115	normal	--	--	--	--	--	--	--	--	--	--	--	uncharacterized protein LOC114924973 [Arachis hypogaea]	--
Arachis_hypogaea_newGene_5652	--	--	0.919193	1.84152	0.206701	1.41537	0.528172	0.550883	7.21209	1.85141	6.15835	0.831399	3.75534	1.33958	0.975044	-0.326619	normal	0.00183226	-2.47371	down	1.7941e-06	-2.79736	down	0.0827558	-1.59724	normal	0.242578	-1.1974	normal	--	--	--	--	--	--	--	--	--	--	--	--	--
Arachis_hypogaea_newGene_5674	--	--	11.2639	15.6765	10.2632	12.8325	17.7147	10.4555	21.03	17.046	14.8433	7.23283	8.27373	8.41835	0.992899	0.0383606	normal	0.00010886	-0.765741	normal	0.00823793	-0.723139	normal	2.83619e-16	-1.31564	down	0.0864055	0.590036	normal	--	--	--	--	--	--	--	--	--	--	--	Zinc finger MYM-type protein [Arachis hypogaea]	--
Arachis_hypogaea_newGene_5692	--	LOC112739940	0.462922	0.768643	0.421834	0.541503	0.943191	1.04439	0.618119	1.34375	0.996324	1.70044	1.99709	1.7207	0.598114	0.650724	normal	0.0064801	-1.24504	down	0.282744	-0.591764	normal	0.377214	0.537013	normal	0.00152747	-1.13027	down	[R]	General function prediction only	Molecular Function: ADP binding (GO:0043531);;	K12818|1.72e-72|mtr:MTR_0267s0070|K12818 ATP-dependent RNA helicase DHX8/PRP22 [EC:3.6.4.13] | (RefSeq) NB-ARC domain disease resistance protein, putative	Spliceosome (ko03040)	[T]	Signal transduction mechanisms	NB-ARC domain	Putative disease resistance RPP13-like protein 1 OS=Arabidopsis thaliana OX=3702 GN=RPPL1 PE=3 SV=1	T	Signal transduction mechanisms	putative disease resistance RPP13-like protein 1 [Arachis hypogaea]	molecular function: binding (GO:0005488)
Arachis_hypogaea_newGene_5702	--	--	0.91939	0.986951	0.55052	0.319776	0.843373	0.404199	1.6619	2.45527	1.85156	0.481411	1.74472	0.528482	0.903722	-0.533544	normal	0.00325916	-1.32394	down	0.000801051	-1.85296	down	0.0647045	-1.30742	normal	--	--	--	--	--	--	--	--	--	--	--	--	S	Function unknown	Heat shock 22 kDa protein, putative [Arachis hypogaea]	--
Arachis_hypogaea_newGene_5720	--	LOC107634409	1.61627	1.44961	2.44374	1.80782	2.15392	3.0968	3.39516	3.03432	3.98499	1.9778	3.2254	2.70303	0.938594	0.294084	normal	0.00345218	-1.14496	down	0.0327731	-0.848321	normal	0.182424	-0.694317	normal	0.886176	-0.153839	normal	--	--	Cellular Component: integral component of membrane (GO:0016021);;	--	--	--	--	Cotton fibre expressed protein	Pathogen-associated molecular patterns-induced protein A70 OS=Arabidopsis thaliana OX=3702 GN=A70 PE=1 SV=1	S	Function unknown	uncharacterized protein LOC107634409 [Arachis ipaensis]	cellular component: membrane (GO:0016020);; cellular component: membrane part (GO:0044425)
Arachis_hypogaea_newGene_5771	--	LOC107634498	3.70259	0.187905	0.241122	0.924367	2.54868	0.883935	0.082152	0.66048	0.175079	6.30351	0.634306	1.46134	0.999931	-0.00301381	normal	--	--	--	0.0415092	1.95479	up	--	--	--	0.532523	-0.910544	normal	--	--	Molecular Function: enzyme inhibitor activity (GO:0004857);;	K01051|8.26e-16|aly:9321099|K01051 pectinesterase [EC:3.1.1.11] | (RefSeq) pectinesterase/pectinesterase inhibitor 3	Pentose and glucuronate interconversions (ko00040)	--	--	Plant invertase/pectin methylesterase inhibitor	Pectinesterase inhibitor 3 OS=Arabidopsis thaliana OX=3702 GN=PMEI3 PE=2 SV=1	S	Function unknown	pectinesterase inhibitor 3 [Arachis ipaensis]	biological process: biological regulation (GO:0065007);; molecular function: molecular function regulator (GO:0098772)
Arachis_hypogaea_newGene_5775	--	--	0.759567	0	0.316718	0.749117	0.629063	1.12335	0.261662	0.255653	0.069089	1.1611	1.03312	1.49811	0.831357	1.18752	normal	--	--	--	--	--	--	0.000648361	2.2908	up	0.518009	-0.510366	normal	--	--	--	--	--	--	--	--	--	--	--	putative methyltransferase [Arachis hypogaea]	--
Arachis_hypogaea_newGene_5796	--	LOC110270204	0.627508	0.677624	0.307125	0.53764	0.254604	0.349341	1.34116	0.632435	0.816443	0.119481	0.88865	0.300131	0.816587	-0.619325	normal	0.147053	-0.970585	normal	0.00492258	-1.58649	down	0.207602	-1.34362	normal	--	--	--	--	--	--	K11593|1.44e-15|dct:110097550|K11593 eukaryotic translation initiation factor 2C | (RefSeq) protein argonaute 1A-like	--	[R]	General function prediction only	--	--	K	Transcription	uncharacterized protein LOC110270204 isoform X1 [Arachis ipaensis]	--
Arachis_hypogaea_newGene_5886	--	LOC107633403	3.91101	4.35085	3.14249	2.88147	3.85958	2.55403	4.14027	4.52429	3.84351	1.78975	3.23311	2.22573	0.777553	-0.357031	normal	0.25564	-0.361319	normal	0.0107317	-0.714689	normal	0.00312628	-1.08043	down	0.577356	0.36375	normal	--	--	--	--	--	--	--	--	--	--	--	leucine-rich repeat extensin-like protein 5 isoform X1 [Arachis ipaensis]	--
Arachis_hypogaea_newGene_5908	--	LOC107630780	2.71671	2.12476	0.910117	1.4733	0.848955	1.7634	3.78506	2.56654	3.52753	4.24996	3.13443	4.30613	0.823535	-0.553697	normal	0.0517394	-1.00941	normal	1.23982e-05	-1.5608	down	0.928042	-0.0874591	normal	3.1498e-05	-1.47421	down	[QV]	Secondary metabolites biosynthesis, transport and catabolism;; Defense mechanisms	Molecular Function: monooxygenase activity (GO:0004497);; Molecular Function: iron ion binding (GO:0005506);; Cellular Component: integral component of membrane (GO:0016021);; Molecular Function: oxidoreductase activity, acting on paired donors, with incorporation or reduction of molecular oxygen (GO:0016705);; Molecular Function: heme binding (GO:0020037);;	K15398|0.0|aip:107630780|K15398 fatty acid omega-hydroxylase [EC:1.14.-.-] | (RefSeq) cytochrome P450 86A22	Cutin, suberine and wax biosynthesis (ko00073)	[QI]	Secondary metabolites biosynthesis, transport and catabolism;; Lipid transport and metabolism	Cytochrome P450	Cytochrome P450 86A22 OS=Petunia hybrida OX=4102 GN=CYP86A22 PE=1 SV=1	Q	Secondary metabolites biosynthesis, transport and catabolism	cytochrome P450 86A22 [Arachis ipaensis]	biological process: metabolic process (GO:0008152);; biological process: single-organism process (GO:0044699);; molecular function: catalytic activity (GO:0003824);; molecular function: binding (GO:0005488);; cellular component: membrane (GO:0016020);; cellular component: membrane part (GO:0044425)
Arachis_hypogaea_newGene_5962	--	--	1.02169	0.665393	0.398055	1.01109	0.983249	0.707918	0.756448	0.46381	0.600641	0.487447	0.36245	0.364114	0.945725	0.323306	normal	0.963859	-0.0526871	normal	0.706178	0.273218	normal	0.225014	-0.89424	normal	0.0304579	1.16581	up	--	--	--	--	--	--	--	--	--	--	--	--	--
Arachis_hypogaea_newGene_6027	--	LOC110278515	0	0	0.08861	3.37022	3.59475	2.91484	1.38046	0.558869	2.06065	0	0	4.41021	0.0224899	6.55546	up	0.020337	-5.64422	down	0.0750218	0.919216	normal	0.984267	-0.289086	normal	0.89505	1.20963	normal	--	--	Cellular Component: integral component of membrane (GO:0016021);;	--	--	--	--	--	--	--	--	uncharacterized protein LOC110278515 [Arachis duranensis]	cellular component: membrane (GO:0016020);; cellular component: membrane part (GO:0044425)
Arachis_hypogaea_newGene_6050	--	--	0.731659	0.519114	0.43409	0.576141	0.094708	0.449107	1.92463	0.978001	1.7249	0.668681	0.652028	0.862546	--	--	--	0.00338819	-1.67272	down	0.00118778	-2.33583	down	0.0212222	-1.37744	down	--	--	--	--	--	Cellular Component: integral component of membrane (GO:0016021);;	--	--	--	--	--	--	--	--	uncharacterized protein DS421_13g428050 [Arachis hypogaea]	cellular component: membrane (GO:0016020);; cellular component: membrane part (GO:0044425)
Arachis_hypogaea_newGene_608	--	LOC112801277	2.72307	1.82081	3.02313	6.02855	2.5945	3.50143	0.656241	1.42086	1.01029	2.53336	1.25616	1.92584	0.717155	0.543645	normal	0.0242874	1.07582	up	0.000329751	1.62634	up	0.587691	0.513604	normal	0.0296651	1.10793	up	[JO]	Translation, ribosomal structure and biogenesis;; Posttranslational modification, protein turnover, chaperones	Molecular Function: N-acetyltransferase activity (GO:0008080);;	--	--	--	--	Acetyltransferase (GNAT) domain	--	J	Translation, ribosomal structure and biogenesis	uncharacterized protein LOC112801277 [Arachis hypogaea]	molecular function: catalytic activity (GO:0003824)
Arachis_hypogaea_newGene_6097	--	--	0.457217	1.3746	0.875969	1.22342	1.04385	1.51241	0.576004	0.591023	0.310761	1.0936	0.907227	1.7402	0.910087	0.425048	normal	--	--	--	0.0486975	1.06359	up	0.172322	1.02564	normal	0.978762	0.0356458	normal	--	--	Molecular Function: DNA binding (GO:0003677);;	K15777|9.41e-17|mesc:110630336|K15777 4,5-DOPA dioxygenase extradiol [EC:1.13.11.-] | (RefSeq) uncharacterized protein LOC110630336	Betalain biosynthesis (ko00965)	--	--	ZF-HD protein dimerisation region	Zinc-finger homeodomain protein 11 OS=Arabidopsis thaliana OX=3702 GN=ZHD11 PE=1 SV=1	K	Transcription	hypothetical protein Ahy_B03g062561 [Arachis hypogaea]	molecular function: binding (GO:0005488)
Arachis_hypogaea_newGene_617	--	LOC107488487	12.5799	11.5533	8.61603	13.3107	8.65122	8.30096	12.8449	14.6852	16.6483	9.32414	8.70078	7.85254	0.951799	-0.182321	normal	0.0210269	-0.658204	normal	0.00357086	-0.835681	normal	5.55925e-07	-1.07569	down	0.664261	0.237879	normal	[M]	Cell wall/membrane/envelope biogenesis	--	--	--	--	--	--	Protein CDI OS=Arabidopsis thaliana OX=3702 GN=CDI PE=2 SV=1	--	--	protein CDI [Arachis duranensis]	--
Arachis_hypogaea_newGene_622	--	--	0.469427	0.964991	0.81781	0.815071	1.4452	0.888001	2.43543	1.34191	1.72712	1.10013	2.91419	2.27671	--	--	--	0.0129315	-1.50987	down	0.0666763	-1.10574	normal	0.954741	-0.118041	normal	0.234703	-0.987654	normal	--	--	--	--	--	--	--	--	--	--	--	--	--
Arachis_hypogaea_newGene_6237	--	--	6.39438	7.31136	6.03834	7.73018	9.82839	5.47208	11.9746	10.0389	10.3256	7.60085	8.90823	8.84976	0.943345	0.189463	normal	2.0616e-06	-1.0456	down	0.00306651	-0.852359	normal	0.00700954	-0.666384	normal	0.75813	-0.187844	normal	--	--	--	--	--	--	--	--	--	--	--	--	--
Arachis_hypogaea_newGene_6243	--	LOC112740909	8.74165	4.28344	9.46549	2.88469	3.225	6.51563	3.063	2.9761	0.592418	4.87003	2.35465	2.06923	0.375242	-0.898177	normal	0.0237081	1.52493	up	0.472699	0.630866	normal	0.946689	0.16124	normal	0.61702	0.466204	normal	--	--	Cellular Component: integral component of membrane (GO:0016021);;	--	--	--	--	--	--	--	--	uncharacterized protein LOC112740909 isoform X1 [Arachis hypogaea]	cellular component: membrane (GO:0016020);; cellular component: membrane part (GO:0044425)
Arachis_hypogaea_newGene_6270	--	--	2.14773	2.32094	2.69739	2.52495	1.87465	2.91273	0.926947	0.489234	0.765987	1.55212	1.24992	1.88959	0.993405	-0.0435097	normal	0.00265709	1.468	up	0.005416	1.42903	up	0.365082	0.777821	normal	0.272607	0.650136	normal	--	--	--	--	--	--	--	--	--	--	--	--	--
Arachis_hypogaea_newGene_633	--	LOC112803498	1.82892	1.56628	1.71886	0.844845	1.72851	2.14074	0.579136	0.527689	0.29723	1.23307	0.924989	0.894153	0.961022	-0.218652	normal	9.57605e-05	1.56434	up	0.0139266	1.34896	up	0.255245	0.787781	normal	0.453199	0.558526	normal	--	--	--	--	--	--	--	--	--	--	--	uncharacterized protein LOC112803498 [Arachis hypogaea]	--
Arachis_hypogaea_newGene_6392	--	--	2.58097	3.36155	11.1212	3.77275	8.43849	11.9452	0.392723	1.5787	0.163757	8.15903	5.02914	6.87511	0.944418	0.439414	normal	0.00372936	2.7417	up	1.72922e-05	3.18731	up	0.000113179	2.90893	up	0.80923	0.273722	normal	--	--	--	--	--	--	--	--	--	--	--	uncharacterized protein DS421_14g457310 [Arachis hypogaea]	--
Arachis_hypogaea_newGene_640	--	LOC112801434	3.00917	4.96426	2.37397	3.49464	3.40328	1.76289	1.63792	1.96487	2.1012	0.32148	0.262758	0.343994	0.905104	-0.353795	normal	0.144652	0.692228	normal	0.531368	0.342612	normal	2.07438e-14	-2.82452	down	1.96475e-14	3.16479	up	--	--	Molecular Function: DNA binding (GO:0003677);; Molecular Function: transcription factor activity, sequence-specific DNA binding (GO:0003700);; Cellular Component: nucleus (GO:0005634);;	K13434|5.04e-34|pavi:110750789|K13434 pathogenesis-related genes transcriptional activator PTI6 | (RefSeq) pathogenesis-related genes transcriptional activator PTI6-like	Plant-pathogen interaction (ko04626)	--	--	AP2 domain	Ethylene-responsive transcription factor CRF2 OS=Arabidopsis thaliana OX=3702 GN=CRF2 PE=1 SV=1	K	Transcription	ethylene-responsive transcription factor CRF2-like [Arachis hypogaea]	molecular function: binding (GO:0005488);; biological process: biological regulation (GO:0065007);; molecular function: nucleic acid binding transcription factor activity (GO:0001071);; cellular component: cell (GO:0005623);; cellular component: organelle (GO:0043226);; cellular component: cell part (GO:0044464)
Arachis_hypogaea_newGene_6400	--	--	30.5527	35.3187	23.4006	36.7883	35.6205	32.2782	61.2654	64.6382	61.8828	39.6656	54.2774	65.2129	0.931343	0.170641	normal	8.53511e-10	-1.41719	down	2.52468e-14	-1.24297	down	0.251078	-0.47489	normal	0.0112171	-0.768962	normal	--	--	--	--	--	--	--	--	--	--	--	--	--
Arachis_hypogaea_newGene_642	--	--	2.90931	5.07184	2.76597	6.01449	2.64866	2.74166	10.7929	7.78893	8.75764	1.22039	4.90312	3.66482	0.997841	0.0194917	normal	9.13559e-06	-1.57723	down	0.000105379	-1.55231	down	0.00182024	-1.7708	down	0.889276	0.219037	normal	--	--	--	--	--	--	--	--	--	--	--	hypothetical protein Ahy_A05g024648 [Arachis hypogaea]	--
Arachis_hypogaea_newGene_6600	--	--	0.184041	0.913049	0.415834	0.354444	0.316481	0.088111	3.96026	0.261584	1.15946	0.11743	0.888911	0.772792	--	--	--	0.018793	-2.25347	down	0.0401387	-2.88264	down	0.548868	-1.61151	normal	0.289114	-1.26771	normal	--	--	--	--	--	--	--	--	--	--	--	--	--
Arachis_hypogaea_newGene_6619	--	--	0.559306	0.573361	0.607589	0.636299	0.524949	0.938376	0.216468	0.228125	0.162421	0.595849	0.289903	0.43556	0.893221	0.402745	normal	0.0786862	1.06032	normal	0.00467333	1.46718	up	--	--	--	0.363342	0.680862	normal	--	--	--	--	--	--	--	--	--	--	--	uncharacterized protein DS421_14g465500 [Arachis hypogaea]	--
Arachis_hypogaea_newGene_6666	--	LOC107637928	0.419449	0.379107	0.428625	0.360862	0.096412	0.128341	0.957187	0.44478	0.844978	0.588957	1.175	0.841154	--	--	--	--	--	--	--	--	--	0.968209	-0.0910165	normal	0.0105021	-2.08571	down	--	--	Biological Process: transcription, DNA-templated (GO:0006351);; Molecular Function: sequence-specific DNA binding (GO:0043565);;	--	--	--	--	Seed dormancy control	--	S	Function unknown	transcription factor HBP-1b(c38) [Arachis ipaensis]	biological process: metabolic process (GO:0008152);; biological process: cellular process (GO:0009987);; molecular function: binding (GO:0005488)
Arachis_hypogaea_newGene_6697	--	--	3.73291	2.65398	2.70781	1.6404	1.06811	2.92986	2.01577	2.7761	0.910358	2.70498	2.79424	3.57406	0.00631809	-1.16336	down	0.442216	0.370359	normal	0.0230659	-0.789046	normal	0.764225	0.221125	normal	0.000581168	-1.01231	down	--	--	Molecular Function: nucleic acid binding (GO:0003676);; Molecular Function: zinc ion binding (GO:0008270);; Biological Process: DNA integration (GO:0015074);;	K19525|1.32e-76|dct:110098611|K19525 vacuolar protein sorting-associated protein 13A/C | (RefSeq) uncharacterized protein LOC110098611	--	[R]	General function prediction only	RNase H-like domain found in reverse transcriptase	RNA-directed DNA polymerase homolog OS=Oenothera berteroana OX=3950 PE=4 SV=1	L	Replication, recombination and repair	hypothetical protein Ahy_B08g091077 [Arachis hypogaea]	molecular function: binding (GO:0005488);; biological process: metabolic process (GO:0008152);; biological process: cellular process (GO:0009987)
Arachis_hypogaea_newGene_6701	--	--	0.45552	0.652606	0.306223	0.870818	0.910662	0.77157	0.783712	0.829551	0.771384	1.1157	1.19714	1.00197	0.389356	0.786637	normal	0.0114073	-1.07646	down	0.534321	-0.286517	normal	0.953748	0.0681295	normal	0.533426	-0.356429	normal	--	--	--	--	--	--	--	--	--	--	--	--	--
Arachis_hypogaea_newGene_6703	--	--	0.808591	1.30535	0.154172	0.796375	1.44911	0.872394	0.781795	0.528445	0.474924	1.64894	0.988319	2.40711	0.975597	0.267902	normal	0.909357	0.162639	normal	0.431516	0.430127	normal	0.0300813	1.14264	up	0.196332	-0.714569	normal	--	--	--	--	--	--	--	--	--	--	--	--	--
Arachis_hypogaea_newGene_6724	--	LOC107639602	130.534	95.135	82.4393	122.635	100.824	108.573	186.082	186.169	186.563	130.798	77.0786	78.5724	0.991121	0.0381811	normal	7.59126e-06	-1.08477	down	7.32205e-13	-1.04251	down	1.53318e-06	-1.27419	down	0.659168	0.228866	normal	[T]	Signal transduction mechanisms	Molecular Function: protein serine/threonine kinase activity (GO:0004674);; Molecular Function: ATP binding (GO:0005524);; Biological Process: signal transduction (GO:0007165);;	K07198|0.0|aip:107639602|K07198 5'-AMP-activated protein kinase, catalytic alpha subunit [EC:2.7.11.11] | (RefSeq) CBL-interacting protein kinase 2	--	[T]	Signal transduction mechanisms	Protein kinase domain	CBL-interacting protein kinase 2 OS=Oryza sativa subsp. japonica OX=39947 GN=CIPK2 PE=2 SV=1	T	Signal transduction mechanisms	CBL-interacting protein kinase 2 [Arachis ipaensis]	biological process: metabolic process (GO:0008152);; biological process: cellular process (GO:0009987);; molecular function: catalytic activity (GO:0003824);; molecular function: binding (GO:0005488);; biological process: biological regulation (GO:0065007)
Arachis_hypogaea_newGene_6816	--	--	17.8982	9.17023	13.67	18.2904	13.9485	11.8214	4.30509	5.18637	4.76962	6.65057	4.54888	5.97764	0.992763	0.0461517	normal	9.50198e-05	1.28579	up	1.60809e-07	1.33761	up	0.973935	-0.03754	normal	1.10207e-06	1.37232	up	--	--	--	--	--	--	--	--	--	--	--	uncharacterized protein DS421_2g48010 [Arachis hypogaea]	--
Arachis_hypogaea_newGene_6852	--	--	0.856272	0.92158	0.13458	0.391477	0.708042	0.499409	1.35433	1.11908	1.56917	1.40186	1.45897	1.03597	0.972463	-0.352429	normal	0.197452	-1.16162	normal	0.00263142	-1.51112	down	0.719781	-0.334865	normal	0.0456452	-1.17799	down	--	--	--	--	--	--	--	--	--	--	--	uncharacterized protein DS421_2g48140 [Arachis hypogaea]	--
Arachis_hypogaea_newGene_6858	--	--	3.20036	5.15486	3.59304	2.393	2.49453	2.00492	3.18858	2.92738	3.38172	1.82462	1.29943	1.70033	0.128945	-0.854426	normal	0.878092	0.0941661	normal	0.0217625	-0.756863	normal	0.000154097	-1.28508	down	0.325583	0.526206	normal	--	--	--	--	--	--	--	--	--	--	--	uncharacterized protein DS421_14g467500 [Arachis hypogaea]	--
Arachis_hypogaea_newGene_6894	--	LOC107620267	1.05776	2.25059	4.18118	0	3.54243	0	0	0	0	0	0	0	0.981305	-1.12437	normal	2.25075e-15	10.9371	up	--	--	--	--	--	--	--	--	--	--	--	Molecular Function: nucleic acid binding (GO:0003676);; Biological Process: DNA integration (GO:0015074);;	K11593|5.07e-70|dct:110097550|K11593 eukaryotic translation initiation factor 2C | (RefSeq) protein argonaute 1A-like	--	[R]	General function prediction only	--	Retrovirus-related Pol polyprotein from transposon RE2 OS=Arabidopsis thaliana OX=3702 GN=RE2 PE=4 SV=1	L	Replication, recombination and repair	uncharacterized protein LOC107620267 [Arachis ipaensis]	molecular function: binding (GO:0005488);; biological process: metabolic process (GO:0008152);; biological process: cellular process (GO:0009987)
Arachis_hypogaea_newGene_6926	--	LOC107635372	6.05146	4.53852	5.85328	5.12452	4.61611	6.32782	2.13231	1.97437	2.83689	7.6476	4.13742	5.94043	0.974327	-0.101107	normal	0.000858675	1.00622	up	0.00210948	0.908874	normal	0.00855221	1.03327	up	0.870485	-0.126266	normal	--	--	Cellular Component: integral component of membrane (GO:0016021);; Molecular Function: metal ion binding (GO:0046872);;	--	--	--	--	RING-type zinc-finger	--	O	Posttranslational modification, protein turnover, chaperones	uncharacterized protein LOC107635372 [Arachis ipaensis]	cellular component: membrane (GO:0016020);; cellular component: membrane part (GO:0044425);; molecular function: binding (GO:0005488)
Arachis_hypogaea_newGene_6927	--	LOC107635373	4.28779	3.34586	9.4078	3.36632	3.25777	5.39081	0.264476	0.662447	0.511627	2.85681	0.303489	1.13251	0.753942	-0.562483	normal	1.08636e-11	3.32249	up	7.14122e-13	2.76663	up	0.320879	1.25013	normal	0.0653322	1.50773	normal	--	--	Molecular Function: calmodulin binding (GO:0005516);;	--	--	--	--	Plant calmodulin-binding domain	--	S	Function unknown	biorientation of chromosomes in cell division protein 1-like 1 [Arachis ipaensis]	molecular function: binding (GO:0005488)
Arachis_hypogaea_newGene_6985	--	LOC107635659	0.471107	0.416341	0.69325	0.675381	0.545846	0.787169	1.07072	0.969571	0.987613	1.37825	1.55977	1.47939	0.955104	0.284118	normal	0.0115273	-1.17301	down	0.0465901	-0.885788	normal	0.781262	0.2324	normal	0.00658664	-1.11971	down	--	--	Cellular Component: integral component of membrane (GO:0016021);;	--	--	--	--	--	--	--	--	lateral signaling target protein 2 homolog [Arachis ipaensis]	cellular component: membrane (GO:0016020);; cellular component: membrane part (GO:0044425)
Arachis_hypogaea_newGene_6986	--	LOC107638194	5.19107	10.7667	7.63163	16.3052	16.0089	13.7708	17.9799	10.9955	14.814	10.2431	32.5442	24.4785	0.0608653	0.908839	normal	0.00403661	-1.15017	down	0.561181	-0.23862	normal	0.801035	0.307751	normal	0.42101	-0.545174	normal	[JO]	Translation, ribosomal structure and biogenesis;; Posttranslational modification, protein turnover, chaperones	Molecular Function: N-acetyltransferase activity (GO:0008080);;	--	--	--	--	Acetyltransferase (GNAT) domain	--	J	Translation, ribosomal structure and biogenesis	uncharacterized protein LOC107638194 [Arachis ipaensis]	molecular function: catalytic activity (GO:0003824)
Arachis_hypogaea_newGene_7001	--	LOC112744598	3.7435	5.06641	2.42308	6.53566	7.67138	2.69606	12.7531	10.7346	6.97168	7.21604	7.95072	2.67522	0.933845	0.335083	normal	0.000154688	-1.55615	down	0.00669094	-1.21711	down	0.0543902	-1.12838	normal	0.949458	-0.0930873	normal	--	--	--	K07466|1.12e-90|mtr:MTR_8g062030|K07466 replication factor A1 | (RefSeq) replication factor-A carboxy-terminal domain protein	DNA replication (ko03030);; Nucleotide excision repair (ko03420);; Mismatch repair (ko03430);; Homologous recombination (ko03440)	[L]	Replication, recombination and repair	Replication factor-A C terminal domain	Replication protein A 70 kDa DNA-binding subunit C OS=Oryza sativa subsp. japonica OX=39947 GN=RPA1C PE=1 SV=1	L	Replication, recombination and repair	replication protein A 70 kDa DNA-binding subunit C [Arachis hypogaea]	--
Arachis_hypogaea_newGene_7017	--	--	1.66545	1.95047	1.77125	2.17336	2.07359	1.2376	0.956096	1.03081	1.08448	1.1313	0.46629	0.621701	0.993501	-0.0380309	normal	0.0515088	0.582902	normal	0.193766	0.549184	normal	0.224548	-0.773141	normal	0.00869489	1.31811	up	--	--	--	--	--	--	--	--	--	--	--	--	--
Arachis_hypogaea_newGene_7099	--	LOC107642927	3.56591	2.07307	3.00303	1.08903	0.576051	0.822056	0.715021	1.19972	0.349859	0.371947	0.390428	0.440823	0.000451508	-1.83481	down	0.00212398	1.69435	up	0.916473	-0.133538	normal	--	--	--	--	--	--	--	--	Molecular Function: protein binding (GO:0005515);; Biological Process: biological_process (GO:0008150);; Biological Process: tissue development (GO:0009888);; Biological Process: meristem maintenance (GO:0010073);; Biological Process: multicellular organismal process (GO:0032501);; Biological Process: developmental process (GO:0032502);; Biological Process: meristem development (GO:0048507);; Bio…	--	--	[R]	General function prediction only	Leucine rich repeat	--	S	Function unknown	LRR receptor-like serine/threonine-protein kinase FLS2 [Arachis ipaensis]	molecular function: binding (GO:0005488);; biological process: developmental process (GO:0032502);; biological process: multicellular organismal process (GO:0032501);; biological process: single-organism process (GO:0044699)
Arachis_hypogaea_newGene_7118	--	LOC112749579	0.432592	0.567529	0.575495	0.954524	1.16026	1.60901	2.12178	1.37772	1.69713	2.03848	2.29476	1.96562	0.0132971	1.30534	up	2.76603e-09	-2.08975	down	0.0483529	-0.78188	normal	0.979983	-0.0318982	normal	0.0510721	-0.750627	normal	[V]	Defense mechanisms	Molecular Function: antiporter activity (GO:0015297);; Cellular Component: integral component of membrane (GO:0016021);; Molecular Function: xenobiotic transporter activity (GO:0042910);;	K03327|0.0|aip:107643006|K03327 multidrug resistance protein, MATE family | (RefSeq) protein DETOXIFICATION 56	--	[R]	General function prediction only	MatE	Protein DETOXIFICATION 56 OS=Arabidopsis thaliana OX=3702 GN=DTX56 PE=1 SV=1	V	Defense mechanisms	protein DETOXIFICATION 56 [Arachis hypogaea]	biological process: localization (GO:0051179);; molecular function: transporter activity (GO:0005215);; cellular component: membrane (GO:0016020);; cellular component: membrane part (GO:0044425)
Arachis_hypogaea_newGene_7150	--	--	17.1324	19.0772	15.459	29.7524	25.4033	20.5849	40.509	31.55	35.6683	30.0295	32.6017	32.0083	0.261482	0.472958	normal	6.65615e-10	-1.26838	down	0.000609858	-0.79132	normal	0.0848839	-0.442618	normal	0.222408	-0.350271	normal	--	--	--	--	--	--	--	--	--	--	--	--	--
Arachis_hypogaea_newGene_7191	--	--	0.61798	0.344372	0.459651	0.983024	0.586881	1.3068	1.04825	1.08216	1.0081	1.3066	1.48965	1.15611	--	--	--	0.010789	-1.3582	down	0.546863	-0.426909	normal	0.987961	0.0239078	normal	0.616864	-0.452318	normal	--	--	Molecular Function: hydrolase activity (GO:0016787);;	K13258|8.66e-25|lang:109331604|K13258 2-hydroxyisoflavanone dehydratase [EC:4.2.1.105] | (RefSeq) 2-hydroxyisoflavanone dehydratase-like	Isoflavonoid biosynthesis (ko00943)	[V]	Defense mechanisms	--	2-hydroxyisoflavanone dehydratase OS=Glycyrrhiza echinata OX=46348 GN=HIDM PE=1 SV=1	V	Defense mechanisms	hypothetical protein Ahy_B05g078594 isoform A [Arachis hypogaea]	molecular function: catalytic activity (GO:0003824)
Arachis_hypogaea_newGene_7217	--	LOC107469046	2.12349	2.28421	3.38953	4.06675	4.48241	3.44452	1.35169	1.35995	2.0561	2.39429	2.51106	2.72436	0.535222	0.546719	normal	0.385663	0.47372	normal	0.00567307	1.02547	up	0.637996	0.363524	normal	0.0600952	0.660657	normal	--	--	Molecular Function: nucleic acid binding (GO:0003676);; Biological Process: DNA integration (GO:0015074);;	K23288|4.71e-10|gra:105761952|K23288 syndetin | (RefSeq) uncharacterized LOC105761952	--	--	--	--	--	L	Replication, recombination and repair	uncharacterized protein LOC107469046 [Arachis duranensis]	molecular function: binding (GO:0005488);; biological process: metabolic process (GO:0008152);; biological process: cellular process (GO:0009987)
Arachis_hypogaea_newGene_7218	--	--	0.036045	0.118686	0.019488	1.44369	0.910787	0.425215	0.109032	0.045647	0.210095	0.05636	0.735819	3.27768	7.17714e-05	3.42332	up	--	--	--	0.00153881	2.21828	up	--	--	--	0.861638	-0.655349	normal	--	--	--	--	--	--	--	--	--	--	--	--	--
Arachis_hypogaea_newGene_7246	--	--	0.629523	1.08823	1.28515	1.00117	1.95569	0.832461	2.01979	1.81171	2.32358	1.76092	2.88233	2.99599	0.957919	0.278535	normal	0.000751667	-1.26977	down	0.0277265	-0.988396	normal	0.995745	0.00881925	normal	0.0663275	-0.998532	normal	--	--	--	K14766|2.25e-56|oeu:111394884|K14766 nucleolar protein 14 | (RefSeq) nucleolar protein 14-like	--	--	--	gag-polypeptide of LTR copia-type	Retrovirus-related Pol polyprotein from transposon TNT 1-94 OS=Nicotiana tabacum OX=4097 PE=2 SV=1	L	Replication, recombination and repair	Retrovirus-related Pol polyprotein [Arachis hypogaea]	--
Arachis_hypogaea_newGene_731	--	--	1.69996	1.62029	1.63316	1.31646	1.05207	1.33651	0.561446	0.480173	0.678625	1.54605	0.715564	1.1689	0.499788	-0.481297	normal	0.000123622	1.2875	up	0.0490322	0.810163	normal	0.347918	0.676602	normal	0.89969	0.131307	normal	--	--	--	--	--	--	--	--	--	--	--	uncharacterized protein DS421_5g153430 [Arachis hypogaea]	--
Arachis_hypogaea_newGene_7341	--	--	1.97912	2.32209	1.97876	3.16814	2.1809	1.52188	1.31061	1.23645	0.836955	0.92329	1.12172	1.1262	0.988435	0.0737242	normal	0.0451263	0.662603	normal	0.0952471	0.742419	normal	0.520066	-0.399135	normal	0.00441058	1.13878	up	--	--	--	K17604|6.67e-06|pvu:PHAVU_006G132500g|K17604 zinc finger SWIM domain-containing protein 3 | (RefSeq) hypothetical protein	--	--	--	FAR1 DNA-binding domain	--	--	--	Transposon protein [Arachis hypogaea]	--
Arachis_hypogaea_newGene_7374	--	LOC107643621	2.51925	1.93253	1.01636	2.85889	3.50208	1.10189	2.16397	3.92995	3.77127	4.45628	3.00084	3.20086	0.929401	0.355273	normal	0.0185994	-1.05912	down	0.195778	-0.699354	normal	0.817175	-0.198959	normal	0.472529	-0.504044	normal	--	--	Cellular Component: integral component of membrane (GO:0016021);;	--	--	--	--	Protein of unknown function (DUF1666)	--	S	Function unknown	uncharacterized protein LOC107643621 isoform X1 [Arachis ipaensis]	cellular component: membrane (GO:0016020);; cellular component: membrane part (GO:0044425)
Arachis_hypogaea_newGene_7376	--	LOC112750363	3.87826	6.86077	5.40326	4.10069	3.69787	1.27504	5.12887	4.91122	5.62829	4.53417	5.44598	5.77386	0.4846	-0.836816	normal	0.66002	-0.203319	normal	0.0356262	-1.03523	down	0.588838	-0.269475	normal	0.234186	-0.768107	normal	[H]	Coenzyme transport and metabolism	Molecular Function: hydrolase activity (GO:0016787);;	--	--	[R]	General function prediction only	Haloacid dehalogenase-like hydrolase	--	S	Function unknown	haloacid dehalogenase-like hydrolase domain-containing protein 3 isoform X2 [Arachis hypogaea]	molecular function: catalytic activity (GO:0003824)
Arachis_hypogaea_newGene_7424	--	LOC107635705	0.213296	0.425349	0.230717	0.313152	0.436711	0.702989	0.708881	0.781965	0.585345	0.741686	0.941097	0.931974	--	--	--	0.0254868	-1.47857	down	0.243668	-0.801843	normal	0.97592	0.0570995	normal	0.259447	-0.860015	normal	--	--	Biological Process: glutamine metabolic process (GO:0006541);; Molecular Function: hydrolase activity (GO:0016787);;	--	--	--	--	--	--	F	Nucleotide transport and metabolism	uncharacterized protein LOC107635705 [Arachis ipaensis]	biological process: metabolic process (GO:0008152);; biological process: cellular process (GO:0009987);; biological process: single-organism process (GO:0044699);; molecular function: catalytic activity (GO:0003824)
Arachis_hypogaea_newGene_7440	--	LOC107643594	13.9521	11.3206	15.2681	10.4468	9.44081	16.3359	4.19994	3.23693	3.71909	3.97173	3.24059	2.65188	0.921512	-0.211154	normal	3.5073e-13	1.59599	up	4.07617e-07	1.3883	up	0.195133	-0.535207	normal	1.01821e-10	1.92227	up	--	--	Molecular Function: DNA binding (GO:0003677);; Cellular Component: nucleus (GO:0005634);; Biological Process: regulation of transcription, DNA-templated (GO:0006355);;	K00521|4.75e-44|cmos:111447866|K00521 ferric-chelate reductase [EC:1.16.1.7] | (RefSeq) ferric reduction oxidase 7, chloroplastic-like	--	--	--	No apical meristem (NAM) protein	NAC domain-containing protein 2 OS=Solanum lycopersicum OX=4081 GN=NAP2 PE=2 SV=1	K	Transcription	NAC transcription factor 29 isoform X2 [Arachis ipaensis]	molecular function: binding (GO:0005488);; cellular component: cell (GO:0005623);; cellular component: organelle (GO:0043226);; cellular component: cell part (GO:0044464);; biological process: biological regulation (GO:0065007)
Arachis_hypogaea_newGene_749	--	LOC107489658	0.48052	0.765503	0.818052	0.896333	1.13277	1.15011	1.95364	0.884905	1.37566	1.37885	1.66561	1.42743	0.666804	0.524166	normal	0.00384436	-1.31646	down	0.0795081	-0.790203	normal	0.822275	-0.234653	normal	0.169113	-0.555435	normal	--	--	--	K05849|5.66e-96|tcc:18613571|K05849 solute carrier family 8 (sodium/calcium exchanger) | (RefSeq) uncharacterized LOC18613571	--	[R]	General function prediction only	PPR repeat	Pentatricopeptide repeat-containing protein At5g66520 OS=Arabidopsis thaliana OX=3702 GN=PCMP-H61 PE=2 SV=1	Q	Secondary metabolites biosynthesis, transport and catabolism	pentatricopeptide repeat-containing protein At5g66520-like isoform X1 [Arachis duranensis]	--
Arachis_hypogaea_newGene_7540	--	--	0.103693	0.05955	0.110222	0.270901	0.644123	1.28433	0.908179	11.3957	6.02207	2.57913	2.71523	4.21783	--	--	--	--	--	--	0.0102469	-3.33439	down	0.299799	-1.22963	normal	0.00143184	-2.10825	down	--	--	Molecular Function: molecular_function (GO:0003674);; Molecular Function: catalytic activity (GO:0003824);; Molecular Function: ubiquitin-protein transferase activity (GO:0004842);; Biological Process: cellular protein modification process (GO:0006464);; Biological Process: proteolysis (GO:0006508);; Biological Process: ubiquitin-dependent protein catabolic process (GO:0006511);; Biological Proce…	K16282|1.25e-36|vra:106777455|K16282 E3 ubiquitin-protein ligase RHA2 [EC:2.3.2.27] | (RefSeq) E3 ubiquitin-protein ligase RHA2B	--	--	--	--	--	O	Posttranslational modification, protein turnover, chaperones	RING-H2 zinc finger proteinb [Arachis hypogaea]	molecular function: catalytic activity (GO:0003824);; biological process: metabolic process (GO:0008152);; biological process: cellular process (GO:0009987);; biological process: response to stimulus (GO:0050896);; biological process: biological regulation (GO:0065007)
Arachis_hypogaea_newGene_7555	--	--	1.26962	0.441394	0.171746	0.351934	1.08968	0.552755	1.95316	2.587	2.75829	1.59239	0.886993	1.97009	0.998223	-0.018058	normal	0.00221702	-2.09927	down	3.5897e-06	-2.11336	down	0.0556326	-0.901757	normal	0.0686569	-1.21403	normal	--	--	--	K12153|1.09e-14|vra:106778952|K12153 phenylalanine N-monooxygenase [EC:1.14.14.40] | (RefSeq) isoleucine N-monooxygenase 2-like	Cyanoamino acid metabolism (ko00460);; Glucosinolate biosynthesis (ko00966);; 2-Oxocarboxylic acid metabolism (ko01210)	--	--	Domain of unknown function (DUF4216)	--	S	Function unknown	hypothetical protein Ahy_B05g076510 [Arachis hypogaea]	--
Arachis_hypogaea_newGene_7605	--	--	4.71105	2.29805	2.88451	4.7203	4.3385	4.46363	2.2794	1.88113	1.25966	2.89631	4.07761	2.68463	0.86734	0.376507	normal	0.314505	0.637695	normal	0.0101658	1.01692	up	0.518773	0.529198	normal	0.345905	0.487857	normal	--	--	--	--	--	--	--	--	--	--	--	uncharacterized protein DS421_12g372950 [Arachis hypogaea]	--
Arachis_hypogaea_newGene_7653	--	--	2.71198	1.91723	1.10805	1.28645	2.36492	2.78884	0.828511	0.995402	0.876864	2.43074	2.72721	2.33878	0.998204	0.0148042	normal	0.159461	0.875322	normal	0.132469	0.892196	normal	0.0145182	1.15395	up	0.787166	-0.262091	normal	--	--	--	--	--	--	--	--	--	--	--	Translation initiation factor [Arachis hypogaea]	--
Arachis_hypogaea_newGene_7727	--	LOC112751129	0.540446	0.543388	0.376033	0.580227	0.459012	0.713468	0.832529	1.64079	0.818363	1.01166	1.06792	1.48322	0.975695	0.183411	normal	0.00920984	-1.36206	down	0.0213072	-1.17474	down	0.871021	-0.217088	normal	0.0610431	-0.960897	normal	--	--	Molecular Function: zinc ion binding (GO:0008270);;	K14791|2.03e-27|adu:107488070|K14791 periodic tryptophan protein 1 | (RefSeq) uncharacterized protein LOC107488070	--	--	--	SWIM zinc finger	--	--	--	uncharacterized protein LOC112751129 [Arachis hypogaea]	molecular function: binding (GO:0005488)
Arachis_hypogaea_newGene_7736	--	--	44.3144	48.5802	40.2751	66.5797	68.4197	60.5209	94.9603	77.6897	87.3164	71.652	86.661	85.1042	0.0679595	0.473865	normal	1.07137e-09	-1.17869	down	7.40869e-05	-0.701451	normal	0.151673	-0.403321	normal	0.219836	-0.299222	normal	--	--	--	K23878|6.61e-10|adu:107477879|K23878 alpha- and gamma-adaptin-binding protein p34 | (RefSeq) uncharacterized protein LOC107477879	--	--	--	zinc-binding in reverse transcriptase	--	--	--	uncharacterized protein DS421_15g513700 [Arachis hypogaea]	--
Arachis_hypogaea_newGene_7748	--	--	0.485827	0.142888	0.048733	0.186021	0.232975	0.331312	0.604555	0.876056	0.656077	0.842696	0.149261	0.434986	--	--	--	0.0392675	-1.84313	down	0.000142528	-1.80067	down	0.435068	-0.891987	normal	--	--	--	--	--	--	--	--	--	--	Leucine rich repeat	Leucine-rich repeat extensin-like protein 4 OS=Arabidopsis thaliana OX=3702 GN=LRX4 PE=1 SV=1	S	Function unknown	hypothetical protein Ahy_A05g023108 [Arachis hypogaea]	--
Arachis_hypogaea_newGene_7756	--	LOC107479986	1.98963	1.62134	1.41956	1.59394	1.34671	1.12973	0.153319	0.101592	0.215146	0.299369	0.057819	0.089687	0.889451	-0.370615	normal	1.05726e-06	3.06053	up	5.45746e-05	2.69334	up	--	--	--	6.5781e-05	3.09703	up	--	--	Molecular Function: nucleic acid binding (GO:0003676);; Molecular Function: ATP binding (GO:0005524);;	K17679|1.92e-06|egu:105047574|K17679 ATP-dependent RNA helicase MSS116, mitochondrial [EC:3.6.4.13] | (RefSeq) DEAD-box ATP-dependent RNA helicase 31	--	[A]	RNA processing and modification	--	Probable DEAD-box ATP-dependent RNA helicase 48 OS=Arabidopsis thaliana OX=3702 GN=RH48 PE=3 SV=1	A	RNA processing and modification	probable DEAD-box ATP-dependent RNA helicase 48 [Arachis duranensis]	molecular function: binding (GO:0005488)
Arachis_hypogaea_newGene_7785	--	--	1.45235	1.3037	1.83855	1.94013	2.5259	4.73923	0.440804	0.632687	0.367507	2.34528	0.646671	0.971741	0.411583	0.872889	normal	0.00051317	1.36402	up	3.94681e-06	2.23873	up	0.207455	1.09611	normal	0.148302	1.13894	normal	--	--	Molecular Function: molecular_function (GO:0003674);; Molecular Function: catalytic activity (GO:0003824);; Molecular Function: ubiquitin-protein transferase activity (GO:0004842);; Biological Process: cellular protein modification process (GO:0006464);; Biological Process: nitrogen compound metabolic process (GO:0006807);; Biological Process: biological_process (GO:0008150);; Biological Process:…	--	--	--	--	--	--	K	Transcription	hypothetical protein Ahy_B09g096278 isoform I [Arachis hypogaea]	molecular function: catalytic activity (GO:0003824);; biological process: metabolic process (GO:0008152);; biological process: cellular process (GO:0009987)
Arachis_hypogaea_newGene_7801	--	LOC112727382	1.84428	1.03197	1.17191	1.29653	1.58315	1.47815	0.436204	0.503325	0.495038	0.989944	0.749711	1.19816	0.996404	-0.0259462	normal	0.00295045	1.21104	up	0.000453332	1.18826	up	0.293435	0.686494	normal	0.38383	0.499573	normal	--	--	Cellular Component: nucleus (GO:0005634);; Biological Process: regulation of transcription, DNA-templated (GO:0006355);; Molecular Function: zinc ion binding (GO:0008270);;	K08853|5.33e-78|adu:107458808|K08853 AP2-associated kinase [EC:2.7.11.1] | (RefSeq) protein FAR1-RELATED SEQUENCE 5	--	--	--	MULE transposase domain	Protein FAR1-RELATED SEQUENCE 4 OS=Arabidopsis thaliana OX=3702 GN=FRS4 PE=2 SV=2	S	Function unknown	protein FAR1-RELATED SEQUENCE 5 [Arachis hypogaea]	cellular component: cell (GO:0005623);; cellular component: organelle (GO:0043226);; cellular component: cell part (GO:0044464);; biological process: biological regulation (GO:0065007);; molecular function: binding (GO:0005488)
Arachis_hypogaea_newGene_7803	--	--	0.335369	0.049297	0.289324	0.333528	0.243576	0.382721	0.3234	0.489408	0.373671	0.77192	1.23493	1.17765	--	--	--	--	--	--	--	--	--	0.0689048	1.13088	normal	0.00127398	-1.71374	down	[QV]	Secondary metabolites biosynthesis, transport and catabolism;; Defense mechanisms	Molecular Function: monooxygenase activity (GO:0004497);; Molecular Function: iron ion binding (GO:0005506);; Molecular Function: oxidoreductase activity, acting on paired donors, with incorporation or reduction of molecular oxygen (GO:0016705);; Molecular Function: heme binding (GO:0020037);;	K15405|5.02e-140|csat:104750245|K15405 midchain alkane hydroxylase | (RefSeq) alkane hydroxylase MAH1-like	Cutin, suberine and wax biosynthesis (ko00073)	[QI]	Secondary metabolites biosynthesis, transport and catabolism;; Lipid transport and metabolism	Cytochrome P450	Alkane hydroxylase MAH1 OS=Arabidopsis thaliana OX=3702 GN=CYP96A15 PE=2 SV=1	Q	Secondary metabolites biosynthesis, transport and catabolism	Alkane hydroxylase [Arachis hypogaea]	biological process: metabolic process (GO:0008152);; biological process: single-organism process (GO:0044699);; molecular function: catalytic activity (GO:0003824);; molecular function: binding (GO:0005488)
Arachis_hypogaea_newGene_7805	--	LOC112751431	2.64998	4.08376	5.78355	6.05256	7.68959	6.45488	14.8526	14.6902	11.3996	12.8036	18.6517	14.979	0.400299	0.630006	normal	4.87718e-10	-1.94253	down	3.19697e-11	-1.3085	down	0.883327	-0.116832	normal	9.81258e-07	-1.19315	down	--	--	Molecular Function: beta-1,4-mannosylglycoprotein 4-beta-N-acetylglucosaminyltransferase activity (GO:0003830);; Biological Process: protein N-linked glycosylation (GO:0006487);; Cellular Component: integral component of membrane (GO:0016021);;	K00737|6.02e-297|adu:107489999|K00737 beta-1,4-mannosyl-glycoprotein beta-1,4-N-acetylglucosaminyltransferase [EC:2.4.1.144] | (RefSeq) uncharacterized protein LOC107489999	N-Glycan biosynthesis (ko00510)	--	--	Glycosyltransferase family 17	--	S	Function unknown	uncharacterized protein LOC112751431 [Arachis hypogaea]	molecular function: catalytic activity (GO:0003824);; biological process: metabolic process (GO:0008152);; biological process: cellular process (GO:0009987);; biological process: single-organism process (GO:0044699);; cellular component: membrane (GO:0016020);; cellular component: membrane part (GO:0044425)
Arachis_hypogaea_newGene_7856	--	--	1.75183	2.23643	2.99099	2.695	3.43447	3.67824	4.74891	3.67887	3.95975	4.49314	6.1422	6.52659	0.702021	0.412016	normal	0.000708123	-1.05925	down	0.0156928	-0.644076	normal	0.81047	0.1763	normal	0.00462791	-0.820801	normal	--	--	--	--	--	--	--	--	--	--	--	hypothetical protein Ahy_A03g015798 [Arachis hypogaea]	--
Arachis_hypogaea_newGene_7857	--	--	0.330663	0.308271	0.582626	0.781733	1.16879	0.801525	1.1159	1.04706	1.08377	2.00976	1.77861	1.86253	0.242441	1.09998	normal	0.00028618	-1.63082	down	0.263425	-0.527258	normal	0.268988	0.487195	normal	0.00611092	-1.01645	down	--	--	Molecular Function: catalytic activity (GO:0003824);;	K15631|4.17e-12|nsy:104216382|K15631 molybdenum cofactor sulfurtransferase [EC:2.8.1.9] | (RefSeq) molybdenum cofactor sulfurase-like isoform X1	Folate biosynthesis (ko00790)	[H]	Coenzyme transport and metabolism	Aminotransferase class-V	Molybdenum cofactor sulfurase OS=Solanum lycopersicum OX=4081 GN=FLACCA PE=2 SV=1	H	Coenzyme transport and metabolism	Molybdenum cofactor sulfurase [Arachis hypogaea]	molecular function: catalytic activity (GO:0003824)
Arachis_hypogaea_newGene_7860	--	--	11.5594	10.6422	10.6061	11.3821	12.6023	8.65562	15.4457	15.705	21.0075	8.57842	11.2284	10.9047	0.98287	-0.0734779	normal	0.000266951	-0.899761	normal	0.000317769	-0.969493	normal	0.00015227	-1.0671	down	0.891996	0.0964359	normal	--	--	--	--	--	--	--	--	--	--	--	uncharacterized protein DS421_17g595320 [Arachis hypogaea]	--
Arachis_hypogaea_newGene_7883	--	LOC107644866	1.51692	1.13339	3.67071	0.552986	1.38137	1.31539	0.500944	0.599106	0.299413	1.36704	0.531503	0.78839	0.597107	-1.00805	normal	0.00623162	1.91071	up	--	--	--	--	--	--	0.854268	0.29255	normal	[J]	Translation, ribosomal structure and biogenesis	Molecular Function: N-acetyltransferase activity (GO:0008080);;	K00670|2.85e-145|aip:107644866|K00670 N-alpha-acetyltransferase 30 [EC:2.3.1.256] | (RefSeq) N-alpha-acetyltransferase MAK3-like	--	[R]	General function prediction only	Acetyltransferase (GNAT) family	N-alpha-acetyltransferase MAK3 OS=Arabidopsis thaliana OX=3702 GN=MAK3 PE=1 SV=1	S	Function unknown	N-alpha-acetyltransferase MAK3-like [Arachis ipaensis]	molecular function: catalytic activity (GO:0003824)
Arachis_hypogaea_newGene_7918	--	--	2.21512	2.17374	1.93135	1.63652	3.68899	2.39443	4.60466	3.38763	3.51113	4.91266	3.24172	4.82402	0.906986	0.276054	normal	8.17818e-05	-1.08631	down	0.0196487	-0.807547	normal	0.87763	-0.125731	normal	0.0884822	-0.684027	normal	--	--	--	--	--	--	--	--	--	--	--	--	--
Arachis_hypogaea_newGene_7920	--	--	0.820878	1.00312	1.33114	1.32209	1.70666	1.03237	2.13955	1.39755	3.11967	0.835145	1.82417	1.92264	0.957919	0.246522	normal	0.0124993	-1.10646	down	0.071926	-0.856397	normal	0.447693	-0.631687	normal	0.853726	-0.225039	normal	--	--	--	--	--	--	--	--	--	--	--	uncharacterized protein DS421_16g526300 [Arachis hypogaea]	--
Arachis_hypogaea_newGene_7962	--	LOC107478520	0.665162	0.399895	0.633065	0.716844	0.901123	1.04011	1.65295	0.820607	1.21942	0.963566	2.04341	1.69837	0.660057	0.578371	normal	0.00396632	-1.35113	down	0.0979859	-0.76985	normal	0.9775	0.0528745	normal	0.121962	-0.821239	normal	--	--	--	--	--	[R]	General function prediction only	--	--	L	Replication, recombination and repair	uncharacterized protein LOC107478520 [Arachis duranensis]	--
Arachis_hypogaea_newGene_797	--	--	1.36809	0.723171	1.75344	2.33469	2.54722	1.32488	0.789559	1.02092	0.644703	0.443898	0.949737	1.67922	0.744361	0.606793	normal	0.572453	0.396928	normal	0.0306551	1.00971	up	0.999748	0.000613865	normal	0.190935	1.00641	normal	--	--	--	--	--	--	--	--	--	--	--	--	--
Arachis_hypogaea_newGene_798	--	LOC107489999	3.00886	5.08262	6.5586	8.05378	7.43196	7.33704	13.5458	11.1969	8.99956	10.6898	20.8611	15.1243	0.444293	0.577313	normal	3.0628e-05	-1.43683	down	0.000156864	-0.855334	normal	0.86548	0.171039	normal	0.00151194	-1.02676	down	--	--	Molecular Function: beta-1,4-mannosylglycoprotein 4-beta-N-acetylglucosaminyltransferase activity (GO:0003830);; Biological Process: protein N-linked glycosylation (GO:0006487);; Cellular Component: integral component of membrane (GO:0016021);;	K00737|2.10e-297|adu:107489999|K00737 beta-1,4-mannosyl-glycoprotein beta-1,4-N-acetylglucosaminyltransferase [EC:2.4.1.144] | (RefSeq) uncharacterized protein LOC107489999	N-Glycan biosynthesis (ko00510)	--	--	Glycosyltransferase family 17	--	S	Function unknown	uncharacterized protein LOC107489999 [Arachis duranensis]	molecular function: catalytic activity (GO:0003824);; biological process: metabolic process (GO:0008152);; biological process: cellular process (GO:0009987);; biological process: single-organism process (GO:0044699);; cellular component: membrane (GO:0016020);; cellular component: membrane part (GO:0044425)
Arachis_hypogaea_newGene_7995	--	LOC112756442	7.59385	6.21487	5.82107	7.34382	6.05175	5.75571	6.63894	9.99189	6.13356	5.65838	4.17993	2.98338	0.970914	-0.102085	normal	0.209713	-0.435252	normal	0.0768933	-0.532572	normal	0.00302626	-1.12805	down	0.147162	0.591608	normal	[M]	Cell wall/membrane/envelope biogenesis	Cellular Component: integral component of membrane (GO:0016021);; Molecular Function: transferase activity, transferring glycosyl groups (GO:0016757);;	K20893|1.63e-143|cic:CICLE_v10025952mg|K20893 probable galacturonosyltransferase-like 1 [EC:2.4.1.-] | (RefSeq) hypothetical protein	--	--	--	Glycosyl transferase family 8	Probable galacturonosyltransferase-like 7 OS=Arabidopsis thaliana OX=3702 GN=GATL7 PE=2 SV=1	G	Carbohydrate transport and metabolism	probable galacturonosyltransferase-like 7 [Arachis hypogaea]	cellular component: membrane (GO:0016020);; cellular component: membrane part (GO:0044425);; molecular function: catalytic activity (GO:0003824)
Arachis_hypogaea_newGene_8004	--	LOC107646599	3.32929	5.29766	6.10683	1.93492	3.04844	1.09718	0.103062	0.229218	0.145706	0	0	0.021113	0.0491901	-1.37625	down	5.64342e-28	4.65751	up	3.45928e-08	3.28221	up	--	--	--	1.67267e-09	7.74703	up	--	--	--	--	--	--	--	--	--	--	--	glycine-rich cell wall structural protein-like [Arachis ipaensis]	--
Arachis_hypogaea_newGene_8037	--	LOC107475146	1.75211	1.87598	5.14779	1.37929	2.93063	2.99945	2.76241	3.24214	3.0848	3.80778	7.83095	5.53303	0.953012	-0.319198	normal	0.706088	-0.291542	normal	0.174518	-0.607193	normal	0.242127	0.621924	normal	0.0106231	-1.22949	down	[J]	Translation, ribosomal structure and biogenesis	Molecular Function: structural constituent of ribosome (GO:0003735);; Biological Process: translation (GO:0006412);; Cellular Component: large ribosomal subunit (GO:0015934);;	K02900|1.08e-105|adu:107475146|K02900 large subunit ribosomal protein L27Ae | (RefSeq) 60S ribosomal protein L27a-3	Ribosome (ko03010)	[J]	Translation, ribosomal structure and biogenesis	Ribosomal proteins 50S-L15, 50S-L18e, 60S-L27A	60S ribosomal protein L27a-3 OS=Arabidopsis thaliana OX=3702 GN=RPL27AC PE=2 SV=2	J	Translation, ribosomal structure and biogenesis	60S ribosomal protein L27a-3 [Arachis duranensis]	molecular function: structural molecule activity (GO:0005198);; biological process: metabolic process (GO:0008152);; biological process: cellular process (GO:0009987);; cellular component: cell (GO:0005623);; cellular component: macromolecular complex (GO:0032991);; cellular component: organelle (GO:0043226);; cellular component: organelle part (GO:0044422);; cellular component: cell part (GO:004…
Arachis_hypogaea_newGene_8040	--	--	1.16188	1.13607	0.985778	0.805468	0.888482	0.6552	1.1866	1.60747	1.17233	1.84085	1.8402	0.867132	0.166576	-0.744876	normal	0.380622	-0.358293	normal	0.000118877	-1.09846	down	0.184515	-0.607532	normal	0.319829	-0.493971	normal	--	--	Molecular Function: nucleic acid binding (GO:0003676);; Molecular Function: zinc ion binding (GO:0008270);; Biological Process: DNA integration (GO:0015074);;	K19525|4.38e-77|dct:110098611|K19525 vacuolar protein sorting-associated protein 13A/C | (RefSeq) uncharacterized protein LOC110098611	--	[R]	General function prediction only	RNase H-like domain found in reverse transcriptase	RNA-directed DNA polymerase homolog OS=Oenothera berteroana OX=3950 PE=4 SV=1	L	Replication, recombination and repair	hypothetical protein Ahy_B08g091077 [Arachis hypogaea]	molecular function: binding (GO:0005488);; biological process: metabolic process (GO:0008152);; biological process: cellular process (GO:0009987)
Arachis_hypogaea_newGene_8061	--	--	0.989555	1.13058	2.33262	1.54249	1.45567	1.98651	0.463008	0.592005	0.312808	2.61982	1.0808	1.25565	0.988164	0.0990999	normal	0.0126039	1.45327	up	0.000251402	1.55733	up	0.018116	1.52893	up	0.985427	0.0247479	normal	--	--	--	--	--	--	--	--	--	--	--	--	--
Arachis_hypogaea_newGene_8074	--	--	2.59021	2.94856	3.03886	3.32856	3.46155	3.92243	5.48438	4.40183	4.76104	4.53936	6.23745	5.83957	0.83534	0.255603	normal	6.68342e-05	-1.00613	down	0.0029055	-0.747183	normal	0.884488	-0.122741	normal	0.0462697	-0.624866	normal	--	--	--	--	--	[K]	Transcription	--	--	K	Transcription	Trihelix transcription factor [Arachis hypogaea]	--
Arachis_hypogaea_newGene_808	--	LOC107642160	4.15821	0	0.155852	1.21596	5.48972	2.0645	0	0	0	3.82781	0.842646	1.12055	0.974584	0.935807	normal	--	--	--	1.90396e-10	9.20849	up	4.27376e-08	8.58513	up	0.670785	0.617749	normal	--	--	--	K13944|2.78e-42|gra:105792299|K13944 LOB domain-containing protein 16 | (RefSeq) LOB domain-containing protein 16	--	--	--	Lateral organ boundaries (LOB) domain	LOB domain-containing protein 25 OS=Arabidopsis thaliana OX=3702 GN=LBD25 PE=2 SV=3	S	Function unknown	LOB domain-containing protein 25 [Arachis ipaensis]	--
Arachis_hypogaea_newGene_8090	--	LOC107645729	0.297462	0.241591	0.663239	0.855697	0.760134	0.487216	0.681172	0.689124	0.839158	1.10161	0.875927	1.16321	--	--	--	0.00441069	-1.4724	down	0.549248	-0.413705	normal	0.91362	0.135595	normal	0.47102	-0.551488	normal	--	--	Molecular Function: molecular_function (GO:0003674);; Molecular Function: catalytic activity (GO:0003824);; Molecular Function: ubiquitin-protein transferase activity (GO:0004842);; Molecular Function: protein binding (GO:0005515);; Biological Process: cellular protein modification process (GO:0006464);; Biological Process: nitrogen compound metabolic process (GO:0006807);; Biological Process: mu…	--	--	--	--	F-box domain	F-box/kelch-repeat protein At3g61590 OS=Arabidopsis thaliana OX=3702 GN=At3g61590 PE=1 SV=1	S	Function unknown	F-box/kelch-repeat protein At3g61590-like [Arachis ipaensis]	molecular function: catalytic activity (GO:0003824);; molecular function: binding (GO:0005488);; biological process: metabolic process (GO:0008152);; biological process: cellular process (GO:0009987);; biological process: multicellular organismal process (GO:0032501);; biological process: developmental process (GO:0032502);; biological process: single-organism process (GO:0044699)
Arachis_hypogaea_newGene_8102	--	--	0.627261	0.590659	0.494084	0.581093	0.620516	0.518358	0.670254	1.39142	1.28498	1.02709	0.43712	0.41194	0.962906	-0.21338	normal	0.0145985	-1.14371	down	0.00247022	-1.35338	down	0.116713	-1.11877	normal	0.85615	-0.239702	normal	--	--	--	--	--	--	--	--	--	--	--	uncharacterized protein DS421_16g537910 [Arachis hypogaea]	--
Arachis_hypogaea_newGene_8109	--	--	2.72331	1.79613	1.95161	3.83689	2.99174	2.95974	4.92393	4.1653	5.82619	3.31514	3.92856	4.07288	0.470389	0.495285	normal	1.14383e-07	-1.45847	down	0.000401338	-0.958942	normal	0.00508755	-0.798768	normal	0.760605	-0.161452	normal	--	--	--	--	--	--	--	--	--	--	--	uncharacterized protein DS421_16g538160 [Arachis hypogaea]	--
Arachis_hypogaea_newGene_8116	--	--	3.20624	9.51851	3.98047	6.21498	4.64321	3.25025	9.60107	4.50978	3.52492	2.12026	2.37181	3.47397	0.950222	-0.309666	normal	0.744019	-0.31119	normal	0.319138	-0.617981	normal	0.0105816	-1.45732	down	0.0997099	0.837456	normal	--	--	Cellular Component: integral component of membrane (GO:0016021);;	--	--	--	--	Putative AtpZ or ATP-synthase-associated	--	S	Function unknown	Putative permease/transmembrane protein [Arachis hypogaea]	cellular component: membrane (GO:0016020);; cellular component: membrane part (GO:0044425)
Arachis_hypogaea_newGene_8122	--	--	0.199246	0.11117	0.236876	0.292918	0.152503	0.4294	0.455612	2.1739	1.65587	0.550704	0.319186	0.439827	--	--	--	--	--	--	--	--	--	0.00553905	-2.16137	down	--	--	--	--	--	--	--	--	--	--	--	--	--	--	uncharacterized protein DS421_16g540080 [Arachis hypogaea]	--
Arachis_hypogaea_newGene_8155	--	--	3.13094	2.77956	3.9706	2.61147	2.71152	2.92583	1.10248	2.10834	0.260071	0.628344	1.11483	0.381729	0.823645	-0.322884	normal	0.0969641	1.2864	normal	0.229468	0.969725	normal	0.537657	-0.972269	normal	0.000132358	1.94209	up	--	--	--	--	--	--	--	--	--	--	--	uncharacterized protein DS421_16g540380 [Arachis hypogaea]	--
Arachis_hypogaea_newGene_8156	--	--	0.73966	1.11276	1.44116	1.90829	1.77186	1.03798	1.01879	1.25044	0.98514	0.283118	0.521081	0.840669	0.950222	0.297358	normal	0.9653	-0.044509	normal	0.745733	0.258167	normal	--	--	--	0.0326842	1.51018	up	--	--	Biological Process: ubiquitin-dependent protein catabolic process (GO:0006511);;	--	--	--	--	--	--	--	--	uncharacterized protein DS421_16g540390 [Arachis hypogaea]	biological process: metabolic process (GO:0008152);; biological process: cellular process (GO:0009987)
Arachis_hypogaea_newGene_8169	--	--	2.21629	3.54943	2.04011	2.49788	2.34034	1.73158	6.66772	3.89807	6.87318	1.81755	4.4622	2.71293	0.863646	-0.341352	normal	0.00025946	-1.48319	down	9.23343e-09	-1.82183	down	0.0105906	-1.27514	down	0.34891	-0.545819	normal	--	--	--	--	--	--	--	--	--	--	--	--	--
Arachis_hypogaea_newGene_8176	--	--	0.554744	4.24017	1.40928	0.724762	2.38722	0.533862	1.50363	2.62858	4.62166	0.109143	0.774228	0.191231	--	--	--	0.517791	-0.743272	normal	0.0874123	-1.48394	normal	0.000390937	-3.12059	down	--	--	--	--	--	--	--	--	--	--	--	--	--	--	uncharacterized protein DS421_13g424730 [Arachis hypogaea]	--
Arachis_hypogaea_newGene_8186	--	--	0.266028	0.769778	0.2777	0.889904	0.69538	0.624941	0.211086	0.354978	0.113511	0.776938	0.288679	0.891989	0.817027	0.685275	normal	--	--	--	0.0413429	1.38401	up	--	--	--	0.899277	0.190106	normal	--	--	--	--	--	--	--	--	--	--	--	--	--
Arachis_hypogaea_newGene_8299	--	--	172.898	292.328	341.795	164.401	130.758	108.915	202.916	178.821	437.458	171.248	248.91	195.1	0.00729791	-1.05768	down	0.702606	-0.265928	normal	0.000634164	-1.31924	down	0.231751	-0.720964	normal	0.0637549	-0.598001	normal	--	--	--	--	--	--	--	--	Uncharacterized protein ORF91 OS=Phalaenopsis aphrodite subsp. formosana OX=308872 PE=4 SV=1	S	Function unknown	hypothetical protein CQW23_18514 [Capsicum baccatum]	--
Arachis_hypogaea_newGene_8301	--	atpA	0.761542	1.84137	2.18515	0.860598	0.711462	0.44099	0.851091	0.768439	1.97734	0.499216	0.56194	0.467379	0.116648	-1.30588	normal	0.878751	0.161731	normal	0.0594703	-1.13929	normal	0.0110769	-1.53887	down	0.654432	0.399358	normal	[C]	Energy production and conversion	Molecular Function: ATP binding (GO:0005524);; Cellular Component: chloroplast thylakoid membrane (GO:0009535);; Biological Process: ATP synthesis coupled proton transport (GO:0015986);; Cellular Component: proton-transporting ATP synthase complex, catalytic core F(1) (GO:0045261);; Molecular Function: proton-transporting ATP synthase activity, rotational mechanism (GO:0046933);;	K02111|0.0|ccaj:29293618|K02111 F-type H+/Na+-transporting ATPase subunit alpha [EC:7.1.2.2 7.2.2.1] | (RefSeq) atpA, BKH98_gp056; ATP synthase CF1 alpha subunit	Oxidative phosphorylation (ko00190);; Photosynthesis (ko00195)	[C]	Energy production and conversion	ATP synthase alpha/beta family, nucleotide-binding domain	ATP synthase subunit alpha, chloroplastic OS=Lotus japonicus OX=34305 GN=atpA PE=3 SV=1	C	Energy production and conversion	ATP synthase CF1 alpha subunit [Arachis hypogaea]	molecular function: binding (GO:0005488);; cellular component: cell (GO:0005623);; cellular component: membrane (GO:0016020);; cellular component: organelle (GO:0043226);; cellular component: organelle part (GO:0044422);; cellular component: cell part (GO:0044464);; biological process: metabolic process (GO:0008152);; biological process: cellular process (GO:0009987);; biological process: single-…
Arachis_hypogaea_newGene_8411	--	--	3.33359	1.58483	2.84004	2.70706	1.66418	3.58559	0.997778	0.880228	0.681467	2.30358	0.950098	2.30066	0.996404	-0.0362949	normal	0.00144953	1.36523	up	0.00116798	1.33315	up	0.250334	0.799122	normal	0.501892	0.532436	normal	--	--	Molecular Function: UDP-glycosyltransferase activity (GO:0008194);;	K13496|0.0|aip:107604798|K13496 UDP-glucosyltransferase 73C [EC:2.4.1.-] | (RefSeq) UDP-glycosyltransferase 73C1	Zeatin biosynthesis (ko00908)	[GC]	Carbohydrate transport and metabolism;; Energy production and conversion	UDP-glucoronosyl and UDP-glucosyl transferase	UDP-glycosyltransferase 73C6 OS=Arabidopsis thaliana OX=3702 GN=UGT73C6 PE=2 SV=1	--	--	hypothetical protein Ahy_B06g084007 [Arachis hypogaea]	molecular function: catalytic activity (GO:0003824)
Arachis_hypogaea_newGene_8416	--	LOC107494409	1335.8	1475.47	1164.93	1140.28	1032.32	666.999	607.594	460.803	444.029	324.008	406.726	328.227	0.299996	-0.551237	normal	1.5914e-07	1.16503	up	0.0437542	0.618099	normal	0.00193004	-0.816925	normal	5.19512e-08	1.43325	up	--	--	Molecular Function: metal ion binding (GO:0046872);;	--	--	--	--	--	--	--	--	protein SRC1 [Arachis duranensis]	molecular function: binding (GO:0005488)
Arachis_hypogaea_newGene_8463	--	LOC107494564	3.80946	4.152	5.29565	4.38228	3.45754	4.63009	1.97843	2.2367	1.3519	6.05514	2.94058	3.23629	0.958762	-0.151895	normal	0.00309908	1.01425	up	0.0118325	0.867151	normal	0.171164	0.820242	normal	0.969185	0.0437612	normal	--	--	--	K22733|1.04e-32|cit:102612526|K22733 magnesium transporter | (RefSeq) uncharacterized protein LOC102612526	--	--	--	C2 domain	Protein SRC2 homolog OS=Arabidopsis thaliana OX=3702 GN=SRC2 PE=1 SV=1	S	Function unknown	protein SRC2 [Arachis duranensis]	--
Arachis_hypogaea_newGene_8532	--	LOC107479393	31.8932	31.517	22.6957	21.7047	17.1349	14.8588	20.5593	20.6073	19.2202	5.07475	5.02084	3.6377	0.48637	-0.537989	normal	0.0114043	0.584263	normal	0.931537	0.05147	normal	1.05311e-33	-2.391	down	1.32731e-16	2.43942	up	--	--	--	K01303|4.39e-61|fve:101311565|K01303 acylaminoacyl-peptidase [EC:3.4.19.1] | (RefSeq) uncharacterized LOC101311565	--	[R]	General function prediction only	Reverse transcriptase (RNA-dependent DNA polymerase)	--	L	Replication, recombination and repair	uncharacterized protein LOC107479393 [Arachis duranensis]	--
Arachis_hypogaea_newGene_8533	--	LOC112786321	1.43203	3.06676	2.69743	2.30178	1.72437	1.18297	0.138642	0.15222	0.161255	0.041432	0.053597	0.096159	0.77529	-0.526714	normal	8.78574e-15	3.69533	up	3.52567e-11	3.1735	up	--	--	--	1.32142e-15	4.62719	up	--	--	--	K04122|1.12e-37|qsu:112002318|K04122 ent-kaurene oxidase [EC:1.14.14.86] | (RefSeq) ent-kaurene oxidase, chloroplastic-like	Diterpenoid biosynthesis (ko00904)	[R]	General function prediction only	gag-polypeptide of LTR copia-type	--	L	Replication, recombination and repair	uncharacterized protein LOC112786321 [Arachis hypogaea]	--
Arachis_hypogaea_newGene_8567	--	LOC107648481	1.35959	0.589443	1.30401	0.807809	2.05451	1.92456	3.09143	3.75487	9.66074	5.51114	5.50569	1.10868	0.924128	0.478525	normal	3.41224e-05	-2.55607	down	0.000620317	-2.07535	down	0.605879	-0.745691	normal	0.156566	-1.33008	normal	--	--	Molecular Function: DNA binding (GO:0003677);; Cellular Component: nucleus (GO:0005634);;	K15397|4.54e-27|cpep:111776416|K15397 3-ketoacyl-CoA synthase [EC:2.3.1.199] | (RefSeq) 3-ketoacyl-CoA synthase 17-like	Fatty acid elongation (ko00062);; Plant-pathogen interaction (ko04626)	[O]	Posttranslational modification, protein turnover, chaperones	Myb-like DNA-binding domain	Protein RADIALIS-like 2 OS=Arabidopsis thaliana OX=3702 GN=RL2 PE=2 SV=1	K	Transcription	protein RADIALIS-like 3 [Arachis ipaensis]	molecular function: binding (GO:0005488);; cellular component: cell (GO:0005623);; cellular component: organelle (GO:0043226);; cellular component: cell part (GO:0044464)
Arachis_hypogaea_newGene_8593	--	--	0.8199	0.987699	1.72711	1.94045	2.92548	3.01245	1.79953	2.96507	2.16093	4.66119	0.352353	2.3894	0.313157	0.996592	normal	0.0486841	-1.09662	down	0.905956	-0.0956278	normal	0.937194	-0.218952	normal	0.957943	0.116384	normal	--	--	--	--	--	--	--	--	--	--	--	uncharacterized protein DS421_14g476320 [Arachis hypogaea]	--
Arachis_hypogaea_newGene_8602	--	LOC107469177	0.895588	1.02608	0.170766	0.309942	1.12082	0.762294	1.93592	3.53527	1.3473	1.78572	1.50005	0.29196	0.997994	0.0241935	normal	0.00527964	-1.90784	down	0.000253195	-1.88232	down	0.182917	-1.22285	normal	0.601926	-0.664704	normal	--	--	Molecular Function: nucleic acid binding (GO:0003676);; Biological Process: DNA integration (GO:0015074);;	K04125|1.99e-58|boe:106319842|K04125 gibberellin 2beta-dioxygenase [EC:1.14.11.13] | (RefSeq) gibberellin 2-beta-dioxygenase 7	Diterpenoid biosynthesis (ko00904)	[R]	General function prediction only	Reverse transcriptase (RNA-dependent DNA polymerase)	RNA-directed DNA polymerase homolog OS=Oenothera berteroana OX=3950 PE=4 SV=1	I	Lipid transport and metabolism	uncharacterized protein LOC107469177 [Arachis duranensis]	molecular function: binding (GO:0005488);; biological process: metabolic process (GO:0008152);; biological process: cellular process (GO:0009987)
Arachis_hypogaea_newGene_8613	--	LOC107625424	0.73113	0.926591	0.220539	1.3238	0.490581	0.524376	0.498009	0.196454	0.303728	0.222026	0.118363	0.108523	0.979538	0.248018	normal	0.39005	0.882071	normal	0.171566	1.13362	normal	--	--	--	0.00102152	2.32396	up	--	--	Molecular Function: calcium-transporting ATPase activity (GO:0005388);; Molecular Function: ATP binding (GO:0005524);; Cellular Component: integral component of membrane (GO:0016021);;	K01537|4.31e-41|aip:107625424|K01537 P-type Ca2+ transporter type 2C [EC:7.2.2.10] | (RefSeq) calcium-transporting ATPase 4, plasma membrane-type isoform X1	--	[P]	Inorganic ion transport and metabolism	--	Probable calcium-transporting ATPase 9, plasma membrane-type OS=Oryza sativa subsp. japonica OX=39947 GN=ACA9 PE=3 SV=1	P	Inorganic ion transport and metabolism	calcium-transporting ATPase 4, plasma membrane-type isoform X2 [Arachis ipaensis]	biological process: localization (GO:0051179);; molecular function: catalytic activity (GO:0003824);; molecular function: transporter activity (GO:0005215);; molecular function: binding (GO:0005488);; cellular component: membrane (GO:0016020);; cellular component: membrane part (GO:0044425)
Arachis_hypogaea_newGene_8629	--	--	1.63283	1.39092	0.935393	3.02261	3.77037	2.68939	3.45573	4.40173	3.60997	7.09472	3.90132	4.01839	0.0419442	1.21321	up	4.16434e-08	-1.90709	down	0.0902365	-0.688535	normal	0.990328	0.0170097	normal	0.163989	-0.70979	normal	--	--	--	--	--	--	--	--	--	--	--	--	--
Arachis_hypogaea_newGene_8760	--	LOC107496854	95.58	76.3731	83.7162	55.806	38.9056	56.6899	174.614	68.6888	57.7158	126.515	222.084	101.48	0.00419601	-0.823788	normal	0.447337	-0.469976	normal	0.00397644	-1.28986	down	0.847717	0.280575	normal	9.46146e-06	-1.5699	down	--	--	--	--	--	--	--	Glycine rich protein family	--	--	--	abscisic acid and environmental stress-inducible protein [Arachis duranensis]	--
Arachis_hypogaea_newGene_8805	--	--	0.882751	1.85173	2.66254	1.04666	1.52888	0.932086	0.448154	0.387953	0.781964	1.006	0.719113	0.68104	0.838437	-0.510837	normal	0.0361219	1.33203	up	0.223241	0.824684	normal	0.933219	0.169942	normal	0.395603	0.652648	normal	--	--	--	--	--	--	--	--	--	--	--	--	--
Arachis_hypogaea_newGene_8809	--	--	0.828705	0.703275	0.933631	1.18586	1.98656	1.90122	2.27882	1.32717	1.44781	1.09796	1.48887	1.87366	0.473393	0.745308	normal	0.0283626	-1.06524	down	0.628942	-0.31726	normal	0.569594	-0.481696	normal	0.878812	0.163954	normal	--	--	--	--	--	--	--	--	--	--	--	--	--
Arachis_hypogaea_newGene_8848	--	--	0.248843	0.234342	0.33473	0.590931	0.217905	1.67292	0.505838	1.24319	0.46448	3.02425	0.359142	0.387737	--	--	--	0.0148396	-1.57456	down	0.894914	-0.199698	normal	0.876727	0.424224	normal	0.771601	-0.629356	normal	--	--	--	--	--	--	--	--	--	--	--	uncharacterized protein DS421_18g612650 [Arachis hypogaea]	--
Arachis_hypogaea_newGene_8863	--	LOC107609080	1.50044	0.804136	1.77598	0.804296	1.04319	0.913422	1.39649	1.79805	1.52713	1.72941	1.95327	2.20749	0.597038	-0.625799	normal	0.396751	-0.436362	normal	0.000162743	-1.05707	down	0.984834	0.02059	normal	0.000207936	-1.07949	down	[T]	Signal transduction mechanisms	Molecular Function: protein serine/threonine kinase activity (GO:0004674);; Molecular Function: ATP binding (GO:0005524);; Biological Process: signal transduction (GO:0007165);;	K07198|2.03e-244|gmx:100779316|K07198 5'-AMP-activated protein kinase, catalytic alpha subunit [EC:2.7.11.11] | (RefSeq) CBL-interacting serine/threonine-protein kinase 10	--	[T]	Signal transduction mechanisms	Protein kinase domain	CBL-interacting serine/threonine-protein kinase 10 OS=Arabidopsis thaliana OX=3702 GN=CIPK10 PE=1 SV=1	T	Signal transduction mechanisms	CBL-interacting serine/threonine-protein kinase 10 [Arachis ipaensis]	biological process: metabolic process (GO:0008152);; biological process: cellular process (GO:0009987);; molecular function: catalytic activity (GO:0003824);; molecular function: binding (GO:0005488);; biological process: biological regulation (GO:0065007)
Arachis_hypogaea_newGene_8864	--	LOC107609080	7.12046	5.22501	4.36209	5.35375	3.28685	3.21309	7.23514	7.09959	7.4138	3.76438	3.95691	2.89988	0.530368	-0.562501	normal	0.0465028	-0.607313	normal	1.72531e-05	-1.16465	down	1.05583e-09	-1.33595	down	0.823709	0.168948	normal	[T]	Signal transduction mechanisms	Molecular Function: protein serine/threonine kinase activity (GO:0004674);; Molecular Function: ATP binding (GO:0005524);; Biological Process: signal transduction (GO:0007165);;	K07198|2.03e-244|gmx:100779316|K07198 5'-AMP-activated protein kinase, catalytic alpha subunit [EC:2.7.11.11] | (RefSeq) CBL-interacting serine/threonine-protein kinase 10	--	[T]	Signal transduction mechanisms	Protein kinase domain	CBL-interacting serine/threonine-protein kinase 10 OS=Arabidopsis thaliana OX=3702 GN=CIPK10 PE=1 SV=1	T	Signal transduction mechanisms	CBL-interacting serine/threonine-protein kinase 10 [Arachis ipaensis]	biological process: metabolic process (GO:0008152);; biological process: cellular process (GO:0009987);; molecular function: catalytic activity (GO:0003824);; molecular function: binding (GO:0005488);; biological process: biological regulation (GO:0065007)
Arachis_hypogaea_newGene_8889	--	--	43.9681	34.2274	52.3241	33.6059	34.8587	25.1039	21.0901	16.5044	12.6748	14.4974	15.8336	14.8881	0.253853	-0.53121	normal	4.20277e-05	1.15571	up	0.0411909	0.629278	normal	0.233792	-0.484838	normal	8.45791e-07	1.11223	up	--	--	--	--	--	--	--	--	--	--	--	--	--
Arachis_hypogaea_newGene_8899	--	--	6.51852	11.4656	11.1758	9.08099	6.39682	3.49946	2.54553	1.75695	1.66396	1.52539	1.06216	1.70699	0.515185	-0.694051	normal	1.32148e-10	2.01379	up	0.00142399	1.32558	up	0.0239739	-0.892404	normal	2.13101e-08	2.21505	up	--	--	--	--	--	--	--	--	--	--	--	--	--
Arachis_hypogaea_newGene_8906	--	LOC112755101	0.338418	0.483294	0.127327	0.398601	0.578492	0.344964	1.18289	0.990684	0.909814	2.07451	3.42697	3.74018	--	--	--	0.00130654	-1.91239	down	0.000613846	-1.4935	down	0.0022546	1.25222	up	1.7931e-12	-2.747	down	--	--	Molecular Function: protein binding (GO:0005515);; Cellular Component: cellular_component (GO:0005575);; Cellular Component: intracellular (GO:0005622);; Cellular Component: cell (GO:0005623);; Cellular Component: nucleus (GO:0005634);; Cellular Component: cytoplasm (GO:0005737);; Cellular Component: organelle (GO:0043226);; Cellular Component: membrane-bounded organelle (GO:0043227);; Cellular C…	--	--	[S]	Function unknown	Armadillo/beta-catenin-like repeat	--	S	Function unknown	vacuolar protein 8 [Arachis hypogaea]	molecular function: binding (GO:0005488);; cellular component: cell (GO:0005623);; cellular component: cell part (GO:0044464);; cellular component: organelle (GO:0043226)
Arachis_hypogaea_newGene_8913	--	--	7.65449	9.1048	6.49229	8.76766	8.09242	7.14785	13.9051	11.3429	12.234	8.40301	7.47492	7.14099	0.988747	0.0443232	normal	9.58878e-07	-0.999563	normal	9.02303e-08	-0.951695	normal	7.67734e-12	-1.10459	down	0.682983	0.151222	normal	--	--	--	--	--	--	--	--	--	--	--	uncharacterized protein DS421_17g595320 [Arachis hypogaea]	--
Arachis_hypogaea_newGene_8951	--	LOC107608254	16.5353	12.637	14.6131	11.0056	10.432	12.3303	4.48444	4.98397	5.32104	7.06179	4.24928	4.50797	0.367934	-0.441781	normal	4.7112e-08	1.33633	up	0.000172675	0.898492	normal	0.814328	-0.209605	normal	0.000390873	1.10543	up	--	--	Cellular Component: cellular_component (GO:0005575);; Cellular Component: intracellular (GO:0005622);; Cellular Component: cell (GO:0005623);; Cellular Component: cytoplasm (GO:0005737);; Cellular Component: mitochondrion (GO:0005739);; Cellular Component: mitochondrial envelope (GO:0005740);; Cellular Component: mitochondrial inner membrane (GO:0005743);; Cellular Component: membrane (GO:0016020…	--	--	--	--	--	Ubiquinol-cytochrome c reductase complex 6.7 kDa protein OS=Solanum tuberosum OX=4113 PE=1 SV=2	S	Function unknown	uncharacterized protein LOC107608254 [Arachis ipaensis]	cellular component: cell (GO:0005623);; cellular component: cell part (GO:0044464);; cellular component: organelle (GO:0043226);; cellular component: organelle part (GO:0044422);; cellular component: membrane (GO:0016020)
Arachis_hypogaea_newGene_8955	--	--	6.55401	4.36841	4.48478	5.64922	5.66714	2.41873	8.73863	8.4065	8.21922	7.43424	6.29173	5.47583	0.980766	-0.127028	normal	0.000119631	-0.962093	normal	0.00240456	-1.08375	down	0.00360202	-0.679122	normal	0.516436	-0.408027	normal	--	--	--	--	--	--	--	--	--	--	--	uncharacterized protein DS421_2g59010 [Arachis hypogaea]	--
Arachis_hypogaea_newGene_8984	--	--	1.14544	0.131004	1.33917	0.185546	1.16817	0.17705	0.559227	2.02317	1.17387	1.39486	0.4795	0.559768	0.891096	-0.817683	normal	0.489053	-0.761586	normal	0.0471024	-1.57385	down	0.202436	-1.02959	normal	0.732126	-0.551218	normal	--	--	--	K17604|2.01e-19|ghi:107892715|K17604 zinc finger SWIM domain-containing protein 3 | (RefSeq) protein FAR1-RELATED SEQUENCE 5-like	--	--	--	Retrotransposon gag protein	--	L	Replication, recombination and repair	Retrotransposon gag protein [Arachis hypogaea]	--
Arachis_hypogaea_newGene_9047	--	LOC110276461	9.75125	28.0454	43.8698	8.51863	5.83189	6.39274	5.74679	6.00669	15.594	6.6477	7.78323	4.6719	0.000876838	-2.0276	down	0.0541655	1.32157	normal	0.231538	-0.700872	normal	0.288183	-0.823242	normal	0.890926	0.122839	normal	--	--	--	--	--	--	--	--	--	--	--	uncharacterized protein LOC110276461 [Arachis duranensis]	--
Arachis_hypogaea_newGene_9086	--	LOC107628576	15.6359	13.0823	18.4265	42.4145	27.8366	32.9727	14.8514	33.4183	42.3623	58.8401	72.5819	79.0168	0.00057487	1.06567	up	0.00742057	-1.17302	down	0.894914	-0.101695	normal	0.0863066	0.912968	normal	7.11684e-05	-1.01614	down	--	--	Molecular Function: electron carrier activity (GO:0009055);; Molecular Function: protein disulfide oxidoreductase activity (GO:0015035);;	K03676|1.59e-58|mtr:MTR_1g088925|K03676 glutaredoxin 3 | (RefSeq) monothiol glutaredoxin-S2 protein	--	[O]	Posttranslational modification, protein turnover, chaperones	Glutaredoxin	Monothiol glutaredoxin-S9 OS=Arabidopsis thaliana OX=3702 GN=GRXS9 PE=1 SV=1	O	Posttranslational modification, protein turnover, chaperones	monothiol glutaredoxin-S11-like [Arachis ipaensis]	molecular function: electron carrier activity (GO:0009055);; biological process: metabolic process (GO:0008152);; biological process: single-organism process (GO:0044699);; molecular function: catalytic activity (GO:0003824)
Arachis_hypogaea_newGene_9093	--	--	0.345431	0.416428	0.316881	0.634112	0.985726	0.450394	0.611742	0.70582	0.627857	0.268367	0.447467	0.314726	0.478044	0.871114	normal	0.0117205	-1.07854	down	0.791101	-0.203222	normal	0.0189492	-1.20387	down	0.147993	0.997353	normal	--	--	--	--	--	--	--	--	--	--	--	--	--
Arachis_hypogaea_newGene_9121	--	--	4.00319	6.38667	4.33579	4.3253	3.07355	2.75857	6.71315	5.33638	8.62561	1.9997	4.04159	3.54877	0.668918	-0.497693	normal	0.0586345	-0.762241	normal	0.000138105	-1.25603	down	0.00104011	-1.38313	down	0.901072	0.127224	normal	--	--	--	--	--	--	--	--	--	--	--	--	--
Arachis_hypogaea_newGene_9126	--	LOC107609799	16.0796	12.4974	11.9658	18.0616	16.212	14.5066	15.4443	20.3564	15.291	11.3889	9.24923	9.13862	0.885331	0.201331	normal	0.0493773	-0.542954	normal	0.195424	-0.337059	normal	1.08982e-06	-1.08583	down	0.000643369	0.745691	normal	[I]	Lipid transport and metabolism	Biological Process: steroid biosynthetic process (GO:0006694);; Molecular Function: methyltransferase activity (GO:0008168);; Biological Process: methylation (GO:0032259);;	K08242|2.03e-277|aip:107609799|K08242 24-methylenesterol C-methyltransferase [EC:2.1.1.143] | (RefSeq) 24-methylenesterol C-methyltransferase 2	Steroid biosynthesis (ko00100)	[IR]	Lipid transport and metabolism;; General function prediction only	Sterol methyltransferase C-terminal	24-methylenesterol C-methyltransferase 2 OS=Arabidopsis thaliana OX=3702 GN=SMT2 PE=1 SV=2	I	Lipid transport and metabolism	24-methylenesterol C-methyltransferase 2 [Arachis ipaensis]	biological process: metabolic process (GO:0008152);; biological process: single-organism process (GO:0044699);; molecular function: catalytic activity (GO:0003824)
Arachis_hypogaea_newGene_9133	--	--	0.28781	0.654	0.24747	0.802364	0.062016	0.334392	1.02308	0.896086	1.11553	1.35273	0.284605	0.437798	0.976084	-0.277027	normal	0.00261357	-1.62714	down	0.00170527	-1.90009	down	0.363537	-0.865624	normal	0.622743	-1.0367	normal	--	--	Molecular Function: nucleic acid binding (GO:0003676);;	--	--	--	--	Retrotransposon gag protein	--	L	Replication, recombination and repair	Transposon Ty3-G Gag-Pol polyprotein [Arachis hypogaea]	molecular function: binding (GO:0005488)
Arachis_hypogaea_newGene_915	--	--	51.4349	135.445	250.658	44.8445	47.6677	35.1311	53.3032	50.4903	93.5317	39.1034	53.8833	40.5494	0.00310274	-1.74215	down	0.200766	0.828355	normal	0.00447744	-0.909133	normal	0.00912457	-0.948394	normal	0.948093	0.0386437	normal	--	--	--	--	--	--	--	--	--	--	--	hypothetical protein Ahy_Scaffold3g107696 [Arachis hypogaea]	--
Arachis_hypogaea_newGene_9155	--	--	1.71834	2.07434	1.89938	1.86453	2.58962	2.24526	2.72342	3.52041	2.70928	4.06363	9.54061	6.38928	0.972463	0.162968	normal	0.0255109	-0.863705	normal	0.093127	-0.697324	normal	0.149541	0.868369	normal	0.000585963	-1.5671	down	--	--	Molecular Function: DNA binding (GO:0003677);; Cellular Component: nucleus (GO:0005634);;	--	--	[O]	Posttranslational modification, protein turnover, chaperones	Myb-like DNA-binding domain	Protein RADIALIS-like 1 OS=Arabidopsis thaliana OX=3702 GN=RL1 PE=2 SV=1	K	Transcription	Protein RADIALIS-like [Arachis hypogaea]	molecular function: binding (GO:0005488);; cellular component: cell (GO:0005623);; cellular component: organelle (GO:0043226);; cellular component: cell part (GO:0044464)
Arachis_hypogaea_newGene_9156	--	--	0.859077	1.25318	1.63716	0.507111	0.480212	0.518724	0.663313	0.541137	0.151805	0.295359	0.22563	0.285457	0.0437391	-1.36307	down	0.1039	1.20785	normal	--	--	--	--	--	--	--	--	--	--	--	--	--	--	--	--	--	--	--	--	--	--
Arachis_hypogaea_newGene_9254	--	--	1.97305	2.63291	2.39166	2.18038	1.55471	2.39074	4.2077	3.5576	3.54611	3.2181	3.93181	3.83123	0.953012	-0.199592	normal	0.000560738	-1.00903	down	5.74016e-05	-1.20493	down	0.331907	-0.40432	normal	0.0260075	-0.801837	normal	--	--	Molecular Function: nucleic acid binding (GO:0003676);; Molecular Function: RNA-DNA hybrid ribonuclease activity (GO:0004523);;	--	--	--	--	--	--	--	--	hypothetical protein Ahy_B03g068605 [Arachis hypogaea]	molecular function: binding (GO:0005488);; biological process: metabolic process (GO:0008152);; biological process: cellular process (GO:0009987);; molecular function: catalytic activity (GO:0003824)
Arachis_hypogaea_newGene_9273	--	--	1.20305	1.13691	1.53355	1.7926	1.26653	1.66967	0.433364	0.492498	0.707956	1.69347	0.287415	1.34767	0.907825	0.256451	normal	0.0301249	0.977063	normal	0.00362302	1.23827	up	0.641753	0.681957	normal	0.638862	0.551734	normal	--	--	--	--	--	--	--	--	--	--	--	uncharacterized protein DS421_17g598880 [Arachis hypogaea]	--
Arachis_hypogaea_newGene_9324	--	LOC107606370	0.955472	0.885855	0.994451	0.707013	1.11794	2.02856	0.800438	1.48072	1.19857	3.9842	3.19326	4.71974	0.927948	0.369684	normal	0.341937	-0.515172	normal	0.884335	-0.14411	normal	7.4441e-05	1.46737	up	0.00045752	-1.61148	down	--	--	Molecular Function: protein binding (GO:0005515);; Cellular Component: cellular_component (GO:0005575);; Cellular Component: intracellular (GO:0005622);; Cellular Component: cell (GO:0005623);; Cellular Component: nucleus (GO:0005634);; Cellular Component: organelle (GO:0043226);; Cellular Component: membrane-bounded organelle (GO:0043227);; Cellular Component: intracellular organelle (GO:0043229…	K05857|3.33e-44|bna:106388063|K05857 phosphatidylinositol phospholipase C, delta [EC:3.1.4.11] | (RefSeq) phosphoinositide phospholipase C 4	Inositol phosphate metabolism (ko00562);; Phosphatidylinositol signaling system (ko04070)	[S]	Function unknown	Armadillo/beta-catenin-like repeat	U-box domain-containing protein 3 OS=Arabidopsis thaliana OX=3702 GN=PUB3 PE=2 SV=2	S	Function unknown	U-box domain-containing protein 4-like [Arachis ipaensis]	molecular function: binding (GO:0005488);; cellular component: cell (GO:0005623);; cellular component: cell part (GO:0044464);; cellular component: organelle (GO:0043226)
Arachis_hypogaea_newGene_9336	--	--	1.00428	0.788792	1.06768	1.07105	1.04044	1.17399	3.02418	1.17712	0.534887	2.38958	1.83804	2.73523	0.981305	0.121312	normal	0.335212	-0.887384	normal	0.400857	-0.761732	normal	0.898885	0.267768	normal	0.00593631	-1.0322	down	--	--	Molecular Function: protein binding (GO:0005515);; Cellular Component: cellular_component (GO:0005575);; Cellular Component: intracellular (GO:0005622);; Cellular Component: cell (GO:0005623);; Cellular Component: cytoplasm (GO:0005737);; Cellular Component: Golgi apparatus (GO:0005794);; Cellular Component: Golgi-associated vesicle (GO:0005798);; Biological Process: transport (GO:0006810);; Biol…	K17302|5.66e-115|aip:107612585|K17302 coatomer subunit beta' | (RefSeq) coatomer subunit beta'-3 isoform X1	--	[U]	Intracellular trafficking, secretion, and vesicular transport	WD domain, G-beta repeat	Coatomer subunit beta'-2 OS=Oryza sativa subsp. japonica OX=39947 GN=Os02g0209100 PE=2 SV=1	U	Intracellular trafficking, secretion, and vesicular transport	Coatomer subunit [Arachis hypogaea]	molecular function: binding (GO:0005488);; cellular component: cell (GO:0005623);; cellular component: cell part (GO:0044464);; cellular component: organelle (GO:0043226);; cellular component: organelle part (GO:0044422);; biological process: localization (GO:0051179);; cellular component: membrane (GO:0016020);; cellular component: macromolecular complex (GO:0032991);; cellular component: membra…
Arachis_hypogaea_newGene_9354	--	--	1.13106	1.08006	1.00136	1.45928	0.708778	1.78813	0.173121	0	0.262726	1.34351	0.595933	0.599549	0.970914	0.229254	normal	0.00498109	2.63008	up	--	--	--	--	--	--	0.542348	0.654845	normal	--	--	--	--	--	--	--	--	--	--	--	uncharacterized protein DS421_18g606010 [Arachis hypogaea]	--
Arachis_hypogaea_newGene_9359	--	--	0.196541	1.13826	0.287886	0.626558	0.916958	0.814046	1.38724	1.01426	1.07965	1.92534	3.24426	2.43208	--	--	--	--	--	--	--	--	--	0.250701	0.822737	normal	0.00225107	-1.65792	down	--	--	--	--	--	--	--	--	--	--	--	--	--
Arachis_hypogaea_newGene_9408	--	--	0.668074	0.762585	0.472854	2.05164	0.813687	0.26869	3.28443	1.98351	3.1735	0.641621	2.51992	1.93646	--	--	--	1.31329e-05	-2.35063	down	0.0352181	-1.71342	down	0.294907	-1.02363	normal	0.707013	-0.690543	normal	--	--	--	--	--	--	--	--	--	--	--	--	--
Arachis_hypogaea_newGene_9417	--	--	10.1873	15.2441	19.477	18.4738	23.3955	20.5428	5.58753	10.8485	7.20907	21.5708	18.768	26.4751	0.658511	0.410476	normal	0.0994728	0.690621	normal	7.455e-05	1.10566	up	0.000388952	1.1767	up	0.897172	-0.0743499	normal	--	--	--	--	--	--	--	--	--	--	--	--	--
Arachis_hypogaea_newGene_9476	--	--	6.62595	6.97632	3.9315	8.84946	6.5984	7.25547	28.2281	16.2117	18.9561	8.13838	11.9426	11.0025	0.944486	0.245241	normal	2.09971e-06	-1.98782	down	1.00638e-08	-1.73966	down	0.000561557	-1.31251	down	0.322882	-0.427385	normal	--	--	--	--	--	--	--	--	--	--	--	--	--
Arachis_hypogaea_newGene_9479	--	--	5.20547	6.37653	6.61506	9.2229	8.19513	5.11665	20.033	22.3129	21.3185	5.23514	12.9817	12.1196	0.864346	0.293393	normal	1.76324e-26	-2.06459	down	4.67386e-13	-1.76646	down	0.000709861	-1.41036	down	0.663851	-0.356894	normal	--	--	--	--	--	--	--	--	--	--	--	uncharacterized protein DS421_11g322190 [Arachis hypogaea]	--
Arachis_hypogaea_newGene_9518	--	LOC107613424	0.213921	0.054381	0.099839	0.018487	0	0.316945	0.998309	0.559541	0.897119	0.426209	0.557426	0.28355	--	--	--	1.9982e-06	-2.8763	down	0.194838	-3.10342	normal	0.0149229	-1.28589	down	0.356691	-1.81859	normal	[R]	General function prediction only	Molecular Function: protein kinase activity (GO:0004672);; Molecular Function: ATP binding (GO:0005524);; Cellular Component: integral component of membrane (GO:0016021);;	K13435|1.05e-125|sly:101268866|K13435 serine/threonine-protein kinase Pto | (RefSeq) Pto; serine/threonine protein kinase Pto	Plant-pathogen interaction (ko04626)	[T]	Signal transduction mechanisms	Protein tyrosine and serine/threonine kinase	Receptor-like protein kinase THESEUS 1 OS=Arabidopsis thaliana OX=3702 GN=THE1 PE=1 SV=1	T	Signal transduction mechanisms	receptor-like protein kinase THESEUS 1 [Arachis ipaensis]	biological process: metabolic process (GO:0008152);; biological process: cellular process (GO:0009987);; molecular function: catalytic activity (GO:0003824);; molecular function: binding (GO:0005488);; cellular component: membrane (GO:0016020);; cellular component: membrane part (GO:0044425)
Arachis_hypogaea_newGene_9540	--	LOC107462630	43.1848	78.3868	68.2888	103.526	84.4471	66.7976	53.2455	39.6592	39.1518	27.2295	50.0924	47.8893	0.775518	0.361483	normal	0.495148	0.292392	normal	0.017773	0.658158	normal	0.545417	-0.375855	normal	0.00268423	1.03328	up	--	--	Cellular Component: integral component of membrane (GO:0016021);;	--	--	--	--	--	--	--	--	uncharacterized protein LOC107462630 isoform X3 [Arachis duranensis]	cellular component: membrane (GO:0016020);; cellular component: membrane part (GO:0044425)
Arachis_hypogaea_newGene_9589	--	--	9.32257	6.39018	6.89637	10.268	10.0894	12.9806	11.8565	20.6107	13.6565	23.6907	18.6278	19.1286	0.285901	0.496351	normal	9.70711e-06	-1.25459	down	0.00497268	-0.75419	normal	0.864868	0.135199	normal	1.71073e-05	-0.892418	normal	--	--	--	--	--	--	--	--	--	--	--	--	--
Arachis_hypogaea_newGene_9593	--	--	1.36985	2.13869	0.518648	1.2727	1.64462	0.999768	3.64601	2.80197	2.93107	1.18042	2.05183	2.19613	0.989319	-0.118661	normal	0.0240562	-1.42798	down	9.23437e-05	-1.5433	down	0.0328511	-1.08966	down	0.631481	-0.455117	normal	--	--	--	--	--	--	--	--	--	--	--	uncharacterized protein DS421_18g619450 [Arachis hypogaea]	--
Arachis_hypogaea_newGene_9682	--	LOC107612079	6.04626	1.9629	6.6491	1.54913	3.77487	3.05616	0.806075	1.0863	1.0972	3.04256	1.90372	2.71807	0.658221	-0.858383	normal	0.00081963	2.04495	up	0.0548686	1.19054	normal	0.0958054	1.07093	normal	0.931498	0.118312	normal	--	--	Molecular Function: serine-type endopeptidase inhibitor activity (GO:0004867);; Biological Process: response to wounding (GO:0009611);;	--	--	--	--	Potato inhibitor I family	Subtilisin inhibitor 1 OS=Phaseolus angularis OX=3914 PE=1 SV=1	S	Function unknown	subtilisin inhibitor CLSI-I [Arachis ipaensis]	biological process: biological regulation (GO:0065007);; molecular function: molecular function regulator (GO:0098772);; biological process: response to stimulus (GO:0050896)
Arachis_hypogaea_newGene_9732	--	--	2.25434	2.72234	3.54644	2.8638	2.38418	2.26994	4.2536	2.65567	4.01846	2.34611	7.47541	7.34821	0.921754	-0.246378	normal	0.178235	-0.59496	normal	0.0240495	-0.836953	normal	0.796979	0.346255	normal	0.0442429	-1.18181	down	--	--	--	--	--	--	--	--	--	--	--	--	--
Arachis_hypogaea_newGene_9824	--	--	0.530579	0.578808	0.715353	0.388129	0.688228	0.539827	0.299206	0.813348	0.750459	2.1674	1.68579	1.25955	0.964403	-0.24715	normal	0.802187	-0.243409	normal	0.578644	-0.487573	normal	0.0895803	1.15183	normal	0.000291193	-1.64079	down	--	--	--	--	--	--	--	--	--	--	--	--	--
Arachis_hypogaea_newGene_9838	--	--	3.47233	3.82473	3.32704	4.08144	3.28864	5.86184	15.5075	11.3759	13.954	7.39196	13.9154	15.9312	0.780898	0.338443	normal	2.99663e-22	-2.15871	down	2.19671e-14	-1.81709	down	0.257226	-0.552286	normal	0.000298537	-1.26415	down	--	--	--	--	--	--	--	--	--	--	--	--	--
Arachis_hypogaea_newGene_984	--	--	0.20097	0	0	0.403186	0.774507	1.56519	1.72818	17.2916	7.50392	4.2565	6.75787	6.33539	--	--	--	0.00110601	-7.16617	down	0.0023586	-3.53816	down	0.480149	-0.891363	normal	4.77695e-07	-2.65027	down	--	--	Cellular Component: integral component of membrane (GO:0016021);;	K16282|6.78e-34|vra:106777455|K16282 E3 ubiquitin-protein ligase RHA2 [EC:2.3.2.27] | (RefSeq) E3 ubiquitin-protein ligase RHA2B	--	--	--	--	--	O	Posttranslational modification, protein turnover, chaperones	hypothetical protein Ahy_A05g022148 [Arachis hypogaea]	cellular component: membrane (GO:0016020);; cellular component: membrane part (GO:0044425)
Arachis_hypogaea_newGene_9845	--	--	0.187393	0.104454	0.248207	0.233417	0.508121	0.206879	0.177372	0.614162	1.08946	0.360377	0.976715	2.09378	--	--	--	--	--	--	0.146046	-1.26982	normal	0.800279	0.530306	normal	0.0252457	-1.80099	down	--	--	--	--	--	--	--	--	--	--	--	--	--
Arachis_hypogaea_newGene_9856	--	--	0.55389	0.413513	0.472506	0.449986	0.485242	0.40098	1.04547	0.8462	0.885995	0.190977	0.884563	0.632215	--	--	--	0.0160182	-1.0972	down	0.00397204	-1.25826	down	0.309929	-0.98504	normal	--	--	--	--	--	--	--	--	--	--	--	--	--	--	--	--
Arachis_hypogaea_newGene_9902	--	LOC107463323	10.1028	9.39323	4.4827	18.9589	30.0569	24.4238	140.374	92.0271	95.9333	91.2236	134.879	108.468	0.00052658	1.54231	up	1.75958e-31	-4.00037	down	5.61833e-23	-2.45632	down	0.658631	-0.275584	normal	1.44092e-18	-2.18121	down	--	--	Biological Process: response to acid chemical (GO:0001101);; Biological Process: immune system process (GO:0002376);; Molecular Function: molecular_function (GO:0003674);; Molecular Function: binding (GO:0005488);; Molecular Function: protein binding (GO:0005515);; Cellular Component: cellular_component (GO:0005575);; Cellular Component: extracellular region (GO:0005576);; Cellular Component: cel…	K11855|1.24e-18|bvg:104906049|K11855 ubiquitin carboxyl-terminal hydrolase 36/42 [EC:3.4.19.12] | (RefSeq) ubiquitin carboxyl-terminal hydrolase 36	--	--	--	Hydrophobic seed protein	14 kDa proline-rich protein DC2.15 OS=Daucus carota OX=4039 PE=2 SV=1	S	Function unknown	14 kDa proline-rich protein DC2.15 [Arachis duranensis]	biological process: response to stimulus (GO:0050896);; biological process: immune system process (GO:0002376);; molecular function: binding (GO:0005488);; cellular component: extracellular region (GO:0005576);; cellular component: cell (GO:0005623);; cellular component: cell part (GO:0044464);; cellular component: organelle (GO:0043226);; cellular component: cell junction (GO:0030054);; cellular…
Arachis_hypogaea_newGene_9909	--	LOC107620875	0.756013	0.388821	0.236984	0.190516	0.035199	0.275687	0.605794	0.477267	0.504142	0.84623	0.190988	0.858989	--	--	--	0.638677	-0.427143	normal	0.010724	-1.92599	down	0.979763	-0.0666247	normal	--	--	--	--	--	--	--	--	--	--	--	--	--	--	uncharacterized protein LOC107620875 [Arachis ipaensis]	--
Arachis_hypogaea_newGene_992	--	--	0.155947	0.40042	0.087272	0.237153	0.376758	0.321654	0.966601	0.287658	0.887325	0.77948	0.937784	0.873762	--	--	--	--	--	--	--	--	--	0.99494	0.0173375	normal	0.00329676	-1.45522	down	--	--	--	--	--	--	--	--	--	--	--	uncharacterized protein DS421_5g166210 [Arachis hypogaea]	--
Arachis_hypogaea_newGene_9928	--	--	0.755871	0.604316	2.86075	0	0.661478	0.988616	3.08475	1.91805	3.14172	1.20248	4.84934	3.85931	--	--	--	0.174401	-1.17552	normal	0.0132048	-2.46473	down	0.996496	-0.0138471	normal	--	--	--	--	--	--	--	--	--	--	--	--	--	--	--	--
Arachis_hypogaea_newGene_9966	--	--	1.80542	1.50181	0.994976	1.18375	0.973115	0.211922	0.350614	0.2455	0.312196	0.418661	0	0.216747	0.69323	-0.887765	normal	4.44468e-05	1.90318	up	--	--	--	--	--	--	0.181602	2.12431	normal	--	--	Molecular Function: molecular_function (GO:0003674);; Molecular Function: binding (GO:0005488);; Molecular Function: protein binding (GO:0005515);; Cellular Component: cellular_component (GO:0005575);; Cellular Component: intracellular (GO:0005622);; Cellular Component: cell (GO:0005623);; Cellular Component: nucleus (GO:0005634);; Cellular Component: nuclear envelope (GO:0005635);; Cellular Comp…	--	--	[S]	Function unknown	Sad1 / UNC-like C-terminal	SUN domain-containing protein 4 OS=Arabidopsis thaliana OX=3702 GN=SUN4 PE=1 SV=1	S	Function unknown	uncharacterized protein DS421_19g635070 [Arachis hypogaea]	molecular function: binding (GO:0005488);; cellular component: cell (GO:0005623);; cellular component: cell part (GO:0044464);; cellular component: organelle (GO:0043226);; cellular component: organelle part (GO:0044422);; biological process: cellular process (GO:0009987);; biological process: cellular component organization or biogenesis (GO:0071840)
Arachis_hypogaea_newGene_9978	--	LOC112752067	1.07406	0.224717	0.024206	0.223577	0.609552	0.160209	1.38845	0.916435	1.77424	0.058835	0.029681	0.049134	--	--	--	0.118747	-1.84222	normal	0.000145371	-2.32268	down	2.07438e-14	-4.99999	down	--	--	--	[C]	Energy production and conversion	Molecular Function: oxidoreductase activity (GO:0016491);; Molecular Function: FAD binding (GO:0071949);;	K22395|3.15e-200|cit:102630907|K22395 cinnamyl-alcohol dehydrogenase [EC:1.1.1.195] | (RefSeq) berberine bridge enzyme-like 15	Phenylpropanoid biosynthesis (ko00940)	--	--	FAD binding domain	Berberine bridge enzyme-like 26 OS=Arabidopsis thaliana OX=3702 GN=At5g44400 PE=2 SV=1	C	Energy production and conversion	berberine bridge enzyme-like 26 [Arachis hypogaea]	molecular function: catalytic activity (GO:0003824);; molecular function: binding (GO:0005488)
Arachis_hypogaea_newGene_9980	--	LOC107645054	11171.7	10551.4	9049.81	4873.83	7055.05	3346.26	10005.5	10510.1	8712.86	1144.4	3219.97	1044.64	0.00789216	-1.04609	down	0.537383	-0.171112	normal	2.57692e-05	-1.21341	down	3.2935e-09	-2.65198	down	0.169939	1.43748	normal	--	--	--	--	--	--	--	--	--	--	--	repetitive proline-rich cell wall protein 2-like [Arachis ipaensis]	--
Arachis_hypogaea_newGene_9996	--	LOC107645033	0.542839	0.902405	1.03106	0.47949	0.404323	0.585951	0.322065	0.085793	0.316282	1.07026	0.635709	0.888806	0.395992	-0.989891	normal	0.0393143	1.52201	up	--	--	--	0.0884683	1.45127	normal	0.180413	-0.916975	normal	[G]	Carbohydrate transport and metabolism	--	K15378|0.0|adu:107461647|K15378 solute carrier family 45, member 1/2/4 | (RefSeq) sucrose transport protein SUC1	--	[G]	Carbohydrate transport and metabolism	MFS/sugar transport protein	Sucrose transport protein SUC1 OS=Arabidopsis thaliana OX=3702 GN=SUC1 PE=1 SV=1	G	Carbohydrate transport and metabolism	sucrose transport protein SUC8-like isoform X1 [Arachis ipaensis]	--
arahy.Tifrunner.gnm2.ann1.0003EL	arahy.0003EL	--	26.7473	17.993	26.825	20.8462	17.3591	27.5919	9.88808	10.7703	7.34535	14.7984	9.07407	9.88147	0.936508	-0.18869	normal	2.17219e-05	1.12587	up	0.000236283	0.941372	normal	0.975935	-0.0377681	normal	0.0014145	0.976488	normal	[I]	Lipid transport and metabolism	Molecular Function: acyl-CoA dehydrogenase activity (GO:0003995);; Molecular Function: flavin adenine dinucleotide binding (GO:0050660);;	K00232|4.2e-251|adu:107475147|K00232 acyl-CoA oxidase [EC:1.3.3.6] | (RefSeq) acyl-coenzyme A oxidase 4, peroxisomal	Fatty acid degradation (ko00071);; beta-Alanine metabolism (ko00410);; alpha-Linolenic acid metabolism (ko00592);; Propanoate metabolism (ko00640);; Biosynthesis of unsaturated fatty acids (ko01040);; Carbon metabolism (ko01200);; Fatty acid metabolism (ko01212);; Peroxisome (ko04146)	[E]	Amino acid transport and metabolism	Acyl-CoA dehydrogenase, C-terminal domain	Acyl-coenzyme A oxidase 4, peroxisomal OS=Arabidopsis thaliana OX=3702 GN=ACX4 PE=1 SV=1	E	Amino acid transport and metabolism	hypothetical protein Ahy_A02g006716 isoform A [Arachis hypogaea]	biological process: metabolic process (GO:0008152);; biological process: single-organism process (GO:0044699);; molecular function: catalytic activity (GO:0003824);; molecular function: binding (GO:0005488)
arahy.Tifrunner.gnm2.ann1.0034KJ	arahy.0034KJ	LOC107635512	41.0568	31.2736	16.5645	27.0177	30.0646	28.2457	36.4507	56.3028	50.3171	52.296	33.4415	34.564	0.983438	-0.105804	normal	0.037334	-0.903161	normal	4.02701e-07	-1.0057	down	0.165716	-0.565009	normal	0.202499	-0.443954	normal	--	--	Molecular Function: adenosylmethionine decarboxylase activity (GO:0004014);; Biological Process: S-adenosylmethioninamine biosynthetic process (GO:0006557);; Biological Process: spermine biosynthetic process (GO:0006597);; Biological Process: spermidine biosynthetic process (GO:0008295);;	K01611|5.3e-202|aip:107635512|K01611 S-adenosylmethionine decarboxylase [EC:4.1.1.50] | (RefSeq) S-adenosylmethionine decarboxylase proenzyme	Cysteine and methionine metabolism (ko00270);; Arginine and proline metabolism (ko00330)	[T]	Signal transduction mechanisms	Adenosylmethionine decarboxylase	S-adenosylmethionine decarboxylase proenzyme OS=Ipomoea nil OX=35883 GN=SAMDC PE=3 SV=1	T	Signal transduction mechanisms	S-adenosylmethionine decarboxylase proenzyme [Arachis ipaensis]	molecular function: catalytic activity (GO:0003824);; biological process: metabolic process (GO:0008152);; biological process: cellular process (GO:0009987);; biological process: single-organism process (GO:0044699)
arahy.Tifrunner.gnm2.ann1.0067NC	arahy.0067NC	LOC112703520	6.55916	5.68794	5.66437	5.40182	5.35644	7.08094	10.0857	12.4735	10.7446	11.33	10.3174	9.35687	0.988747	-0.0426353	normal	4.29726e-12	-1.17766	down	1.95903e-11	-1.21688	down	0.0661206	-0.43769	normal	0.000315365	-0.780957	normal	--	--	Cellular Component: plasma membrane (GO:0005886);; Biological Process: carbohydrate transport (GO:0008643);; Cellular Component: integral component of membrane (GO:0016021);;	K15382|2.0e-124|adu:107459692|K15382 solute carrier family 50 (sugar transporter) | (RefSeq) bidirectional sugar transporter SWEET2	--	[R]	General function prediction only	Sugar efflux transporter for intercellular exchange	Bidirectional sugar transporter SWEET2 OS=Arabidopsis thaliana OX=3702 GN=SWEET2 PE=1 SV=1	U	Intracellular trafficking, secretion, and vesicular transport	bidirectional sugar transporter SWEET2 [Arachis hypogaea]	cellular component: cell (GO:0005623);; cellular component: membrane (GO:0016020);; cellular component: cell part (GO:0044464);; biological process: single-organism process (GO:0044699);; biological process: localization (GO:0051179);; cellular component: membrane part (GO:0044425)
arahy.Tifrunner.gnm2.ann1.006X4N	arahy.006X4N	LOC107463265	6.35877	3.20651	3.08138	8.29054	8.38532	5.67922	3.62615	4.62041	3.60833	4.8624	2.80666	3.57128	0.386373	0.750318	normal	0.858857	-0.126998	normal	0.0380825	0.628243	normal	0.491946	-0.384712	normal	0.00339104	1.00909	up	--	--	Molecular Function: DNA binding (GO:0003677);;	--	--	[O]	Posttranslational modification, protein turnover, chaperones	Myb-like DNA-binding domain	Transcription factor SRM1 OS=Arabidopsis thaliana OX=3702 GN=SRM1 PE=1 SV=1	K	Transcription	WAS/WASL-interacting protein family member 1-like isoform X2 [Arachis duranensis]	molecular function: binding (GO:0005488)
arahy.Tifrunner.gnm2.ann1.009U6B	arahy.009U6B	LOC112802879	0.104588	0.238147	0.334842	0.440488	0.842262	1.0687	1.1009	1.71315	1.62054	1.29269	0.928183	1.79138	--	--	--	9.5648e-08	-2.88908	down	0.0229502	-1.20376	down	0.607968	-0.449475	normal	0.350453	-0.75501	normal	--	--	Biological Process: lipid catabolic process (GO:0016042);;	K22390|7.4e-06|zma:103628803|K22390 acid phosphatase type 7 | (RefSeq) probable inactive purple acid phosphatase 24	--	[IOT]	Lipid transport and metabolism;; Posttranslational modification, protein turnover, chaperones;; Signal transduction mechanisms	Lipase (class 3)	--	--	--	uncharacterized protein LOC112802879 [Arachis hypogaea]	biological process: metabolic process (GO:0008152);; biological process: single-organism process (GO:0044699)
arahy.Tifrunner.gnm2.ann1.00B185	arahy.00B185	LOC112710105	0.344579	0.109997	0	0.232801	0.298221	0.309334	0.403129	0.77023	0.747672	1.64908	0.766438	1.24569	0.939356	0.805688	normal	0.304682	-2.27943	normal	0.00154909	-1.47045	down	0.424238	0.616698	normal	8.51444e-07	-2.09064	down	[G]	Carbohydrate transport and metabolism	Molecular Function: beta-galactosidase activity (GO:0004565);; Biological Process: carbohydrate metabolic process (GO:0005975);; Molecular Function: carbohydrate binding (GO:0030246);;	K12309|0.0e+00|brp:103872148|K12309 beta-galactosidase [EC:3.2.1.23] | (RefSeq) beta-galactosidase 2	Galactose metabolism (ko00052);; Other glycan degradation (ko00511);; Glycosaminoglycan degradation (ko00531);; Sphingolipid metabolism (ko00600);; Glycosphingolipid biosynthesis - ganglio series (ko00604)	[G]	Carbohydrate transport and metabolism	Glycosyl hydrolases family 35	Beta-galactosidase 1 OS=Arabidopsis thaliana OX=3702 GN=BGAL1 PE=2 SV=1	G	Carbohydrate transport and metabolism	beta-galactosidase 1 [Arachis hypogaea]	molecular function: catalytic activity (GO:0003824);; biological process: metabolic process (GO:0008152);; molecular function: binding (GO:0005488)
arahy.Tifrunner.gnm2.ann1.00EJBM	arahy.00EJBM	--	6.68259	7.92667	7.23787	6.68919	7.53847	5.48451	10.6006	11.1215	12.4886	6.22882	8.63437	8.98168	0.867783	-0.212951	normal	7.03212e-06	-0.87757	normal	2.29803e-07	-1.08683	down	0.00300131	-0.823392	normal	0.582326	-0.264856	normal	--	--	Cellular Component: cellular_component (GO:0005575);; Cellular Component: intracellular (GO:0005622);; Cellular Component: cell (GO:0005623);; Cellular Component: cytoplasm (GO:0005737);; Cellular Component: cytosol (GO:0005829);; Biological Process: organelle organization (GO:0006996);; Biological Process: biological_process (GO:0008150);; Biological Process: response to radiation (GO:0009314);;…	--	--	--	--	Weak chloroplast movement under blue light	Protein PLASTID MOVEMENT IMPAIRED 2 OS=Arabidopsis thaliana OX=3702 GN=PMI2 PE=1 SV=1	S	Function unknown	hypothetical protein Ahy_A04g017134 isoform A [Arachis hypogaea]	cellular component: cell (GO:0005623);; cellular component: cell part (GO:0044464);; biological process: cellular process (GO:0009987);; biological process: cellular component organization or biogenesis (GO:0071840);; biological process: response to stimulus (GO:0050896);; biological process: localization (GO:0051179)
arahy.Tifrunner.gnm2.ann1.00K3B7	arahy.00K3B7	LOC107629274	1.3676	0.627622	1.25394	0.651058	1.32763	1.76713	0.599823	0.559892	0.257737	1.90938	1.05128	1.84068	0.970914	0.227065	normal	0.181842	0.884926	normal	0.0345147	1.11557	up	0.00171143	1.40762	up	0.72042	-0.294791	normal	--	--	--	--	--	--	--	Domain of unknown function (DUF966)	Protein UPSTREAM OF FLC OS=Arabidopsis thaliana OX=3702 GN=UFC PE=2 SV=1	S	Function unknown	protein UPSTREAM OF FLC isoform X3 [Arachis ipaensis]	--
arahy.Tifrunner.gnm2.ann1.00KTF5	arahy.00KTF5	--	14.411	36.5862	61.7651	8.78426	12.3539	7.42097	9.75847	10.9732	25.1379	7.77759	11.6645	10.5232	0.000400808	-2.03379	down	0.331439	1.04726	normal	0.0340361	-0.982424	normal	0.119742	-0.921866	normal	0.944255	-0.0603528	normal	--	--	--	--	--	[R]	General function prediction only	--	--	--	--	senescence-associated protein [Gossypium australe]	--
arahy.Tifrunner.gnm2.ann1.00UVWE	arahy.00UVWE	LOC112704968	4.97927	6.59359	3.64137	4.67047	4.93551	5.38651	10.5729	7.26953	9.62589	7.53875	10.4765	9.85871	0.981923	-0.0899872	normal	0.00138295	-1.08264	down	4.02589e-07	-1.17061	down	0.618118	-0.284477	normal	0.000229031	-0.886155	normal	[HI]	Coenzyme transport and metabolism;; Lipid transport and metabolism	Molecular Function: 1-deoxy-D-xylulose-5-phosphate synthase activity (GO:0008661);; Biological Process: terpenoid biosynthetic process (GO:0016114);;	K01662|0.0e+00|adu:107464675|K01662 1-deoxy-D-xylulose-5-phosphate synthase [EC:2.2.1.7] | (RefSeq) LOW QUALITY PROTEIN: probable 1-deoxy-D-xylulose-5-phosphate synthase, chloroplastic	Thiamine metabolism (ko00730);; Terpenoid backbone biosynthesis (ko00900)	[G]	Carbohydrate transport and metabolism	1-deoxy-D-xylulose-5-phosphate synthase	Probable 1-deoxy-D-xylulose-5-phosphate synthase, chloroplastic OS=Capsicum annuum OX=4072 GN=TKT2 PE=2 SV=1	G	Carbohydrate transport and metabolism	probable 1-deoxy-D-xylulose-5-phosphate synthase, chloroplastic [Arachis hypogaea]	molecular function: catalytic activity (GO:0003824);; biological process: metabolic process (GO:0008152);; biological process: cellular process (GO:0009987);; biological process: single-organism process (GO:0044699)
arahy.Tifrunner.gnm2.ann1.00VL53	arahy.00VL53	LOC112708255	1.98769	1.78187	1.49433	1.80427	2.13856	1.82396	5.21595	4.50815	6.28886	3.34759	3.4243	4.056	0.985054	0.0658807	normal	3.04589e-13	-1.83423	down	1.83069e-15	-1.76533	down	0.00100703	-0.872407	normal	6.27075e-05	-0.893923	normal	[T]	Signal transduction mechanisms	Molecular Function: protein kinase activity (GO:0004672);; Molecular Function: ATP binding (GO:0005524);; Cellular Component: integral component of membrane (GO:0016021);;	K20359|4.2e-47|eus:EUTSA_v10006389mg|K20359 PRA1 family protein 1 | (RefSeq) hypothetical protein	--	--	--	Protein kinase domain	Probable inactive receptor kinase At2g26730 OS=Arabidopsis thaliana OX=3702 GN=At2g26730 PE=1 SV=1	T	Signal transduction mechanisms	probable inactive receptor kinase At2g26730 [Arachis hypogaea]	biological process: metabolic process (GO:0008152);; biological process: cellular process (GO:0009987);; molecular function: catalytic activity (GO:0003824);; molecular function: binding (GO:0005488);; cellular component: membrane (GO:0016020);; cellular component: membrane part (GO:0044425)
arahy.Tifrunner.gnm2.ann1.00VVAL	arahy.00VVAL	LOC107464692	91.3024	57.0682	60.1128	40.2626	39.6378	41.3929	16.1981	12.4978	10.2741	5.75214	6.32503	7.60073	0.0100142	-0.850117	normal	4.86519e-14	2.18946	up	9.09626e-10	1.34266	up	1.57815e-05	-1.29132	down	4.06822e-49	2.63245	up	--	--	Biological Process: embryo development ending in seed dormancy (GO:0009793);;	--	--	--	--	Late embryogenesis abundant (LEA) group 1	18 kDa seed maturation protein OS=Glycine max OX=3847 GN=GMPM1 PE=2 SV=1	S	Function unknown	11 kDa late embryogenesis abundant protein [Arachis duranensis]	biological process: reproduction (GO:0000003);; biological process: reproductive process (GO:0022414);; biological process: multicellular organismal process (GO:0032501);; biological process: developmental process (GO:0032502);; biological process: single-organism process (GO:0044699)
arahy.Tifrunner.gnm2.ann1.00W2W5	arahy.00W2W5	--	60.112	94.6438	93.9283	55.5874	43.1428	38.3442	65.9253	64.2902	147.458	59.5193	79.7366	65.464	0.0129373	-0.92162	normal	0.499811	-0.399508	normal	0.000854524	-1.31693	down	0.203469	-0.746885	normal	0.0797419	-0.569934	normal	--	--	Molecular Function: hydrolase activity (GO:0016787);;	K02703|5.7e-07|han:110870175|K02703 photosystem II P680 reaction center D1 protein [EC:1.10.3.9] | (RefSeq) uncharacterized protein LOC110870175	Photosynthesis (ko00195)	--	--	--	--	S	Function unknown	cell wall-associated hydrolase [Phaseolus vulgaris]	molecular function: catalytic activity (GO:0003824)
arahy.Tifrunner.gnm2.ann1.01D3A3	arahy.01D3A3	LOC107644288	2.49148	1.55021	3.71771	2.18284	2.62507	2.06502	0.724053	1.36099	0.810961	1.91649	0.905129	1.11796	0.953012	-0.237067	normal	0.0218647	1.19164	up	0.0190613	0.960996	normal	0.933425	0.141624	normal	0.111679	0.813885	normal	--		Molecular Function: protein kinase activity (GO:0004672);; Molecular Function: ATP binding (GO:0005524);;	K24104|5.0e-61|thj:104799061|K24104 GPN-loop GTPase | (RefSeq) LOW QUALITY PROTEIN: uncharacterized protein LOC104799061	--	--	--	Protein tyrosine and serine/threonine kinase	G-type lectin S-receptor-like serine/threonine-protein kinase B120 OS=Arabidopsis thaliana OX=3702 GN=B120 PE=2 SV=1	T	Signal transduction mechanisms	putative receptor-like protein kinase At4g00960 isoform X1 [Arachis ipaensis]	biological process: metabolic process (GO:0008152);; biological process: cellular process (GO:0009987);; molecular function: catalytic activity (GO:0003824);; molecular function: binding (GO:0005488)
arahy.Tifrunner.gnm2.ann1.01DT97	arahy.01DT97	LOC107469483	18.6501	27.005	11.4574	40.9944	23.4768	14.493	11.7422	11.8508	15.2016	6.01771	8.49854	5.79138	0.895823	0.400069	normal	0.546693	0.33056	normal	0.116296	0.735705	normal	4.98395e-05	-1.23486	down	2.21366e-06	1.96842	up	--	--	Cellular Component: integral component of membrane (GO:0016021);;	--	--	[R]	General function prediction only	Cholesterol-capturing domain	--	S	Function unknown	uncharacterized protein LOC107469483 [Arachis duranensis]	cellular component: membrane (GO:0016020);; cellular component: membrane part (GO:0044425)
arahy.Tifrunner.gnm2.ann1.01RJGJ	arahy.01RJGJ	LOC112796839	1.24625	1.43085	1.73994	0.782124	1.60667	1.45826	0.729968	0.421054	0.389312	1.07002	1.38303	0.748465	0.943109	-0.261712	normal	0.00440197	1.27885	up	0.0689873	1.02019	normal	0.351367	0.750414	normal	0.793571	0.269375	normal	--	--	Molecular Function: microtubule motor activity (GO:0003777);; Molecular Function: ATP binding (GO:0005524);; Cellular Component: microtubule (GO:0005874);; Biological Process: microtubule-based movement (GO:0007018);; Molecular Function: microtubule binding (GO:0008017);;	K10403|0.0e+00|adu:107484744|K10403 kinesin family member 22 | (RefSeq) kinesin-like protein KIN-10B	--	[Z]	Cytoskeleton	Kinesin motor domain	Kinesin-like protein KIN-10B OS=Arabidopsis thaliana OX=3702 GN=KIN10B PE=2 SV=1	Z	Cytoskeleton	kinesin-like protein KIN-10B [Arachis hypogaea]	molecular function: catalytic activity (GO:0003824);; molecular function: binding (GO:0005488);; cellular component: cell (GO:0005623);; cellular component: organelle (GO:0043226);; cellular component: organelle part (GO:0044422);; cellular component: cell part (GO:0044464);; cellular component: supramolecular complex (GO:0099080);; biological process: cellular process (GO:0009987);; biological p…
arahy.Tifrunner.gnm2.ann1.01RPY8	arahy.01RPY8	LOC107617576	2.31377	0.747876	2.02751	1.32646	2.1366	4.3685	0.851025	1.62496	0.926341	1.45587	0.951354	0.69019	0.88214	0.549033	normal	0.693304	0.357723	normal	0.170286	0.909835	normal	0.720255	-0.427998	normal	0.0497957	1.3353	up	--	--	Biological Process: regulation of transcription, DNA-templated (GO:0006355);; Molecular Function: zinc ion binding (GO:0008270);;	--	--	--	--	zinc-finger of the FCS-type, C2-C2	FCS-Like Zinc finger 2 OS=Arabidopsis thaliana OX=3702 GN=FLZ2 PE=1 SV=1	S	Function unknown	uncharacterized protein LOC107617576 [Arachis ipaensis]	biological process: biological regulation (GO:0065007);; molecular function: binding (GO:0005488)
arahy.Tifrunner.gnm2.ann1.01XFNB	arahy.01XFNB	--	2.3725	2.9017	2.66775	1.91953	1.90742	3.56864	0.82984	0.9923	1.26995	2.16229	2.23669	1.4445	0.970473	-0.168092	normal	0.00073828	1.12505	up	0.0339541	0.958819	normal	0.308422	0.61369	normal	0.658494	0.344742	normal	--	--	Cellular Component: integral component of membrane (GO:0016021);; Molecular Function: protein dimerization activity (GO:0046983);;	K22484|8.7e-30|pvu:PHAVU_001G121200g|K22484 transcriptional regulator CBF1 | (RefSeq) hypothetical protein	--	--	--	Helix-loop-helix DNA-binding domain	Transcription factor bHLH30 OS=Arabidopsis thaliana OX=3702 GN=BHLH30 PE=1 SV=1	K	Transcription	Transcription factor [Arachis hypogaea]	cellular component: membrane (GO:0016020);; cellular component: membrane part (GO:0044425);; molecular function: binding (GO:0005488)
arahy.Tifrunner.gnm2.ann1.01ZVMZ	arahy.01ZVMZ	LOC107615884	1.28271	0.564914	0.596142	1.91379	3.09163	2.55856	2.5466	3.54912	2.37982	4.3053	4.90526	4.97387	0.109242	1.52313	normal	0.000540076	-1.98079	down	0.439673	-0.453236	normal	0.496664	0.439292	normal	0.0444797	-0.894329	normal	--	--	Molecular Function: transcription factor activity, sequence-specific DNA binding (GO:0003700);;	K09060|3.6e-10|cam:101496595|K09060 plant G-box-binding factor | (RefSeq) transcription factor HBP-1a-like	--	--	--	bZIP transcription factor	Basic leucine zipper 43 OS=Arabidopsis thaliana OX=3702 GN=BZIP43 PE=1 SV=1	K	Transcription	basic leucine zipper 43-like [Arachis ipaensis]	biological process: biological regulation (GO:0065007);; molecular function: nucleic acid binding transcription factor activity (GO:0001071)
arahy.Tifrunner.gnm2.ann1.024UA3	arahy.024UA3	LOC112791518	0.681084	1.4507	0.895141	1.71592	1.09912	1.51683	2.34681	2.9057	3.67644	4.20024	4.38637	5.56312	0.816481	0.442834	normal	2.15526e-06	-1.78296	down	9.71727e-06	-1.33657	down	0.484345	0.354892	normal	1.53077e-10	-1.69265	down	--	--	Molecular Function: DNA binding (GO:0003677);; Cellular Component: nucleus (GO:0005634);; Biological Process: regulation of transcription, DNA-templated (GO:0006355);; Biological Process: auxin-activated signaling pathway (GO:0009734);;	K14486|0.0e+00|adu:107480759|K14486 auxin response factor | (RefSeq) auxin response factor 3 isoform X1	Plant hormone signal transduction (ko04075)	--	--	Auxin response factor	Auxin response factor 3 OS=Arabidopsis thaliana OX=3702 GN=ARF3 PE=1 SV=2	K	Transcription	auxin response factor 3 isoform X2 [Arachis hypogaea]	molecular function: binding (GO:0005488);; cellular component: cell (GO:0005623);; cellular component: organelle (GO:0043226);; cellular component: cell part (GO:0044464);; biological process: biological regulation (GO:0065007);; biological process: cellular process (GO:0009987);; biological process: signaling (GO:0023052);; biological process: single-organism process (GO:0044699);; biological pr…
arahy.Tifrunner.gnm2.ann1.029YN0	arahy.029YN0	LOC112702027	2.74412	1.06937	0.859958	1.83905	1.87248	2.29465	2.00264	5.05424	2.6659	7.43899	2.66687	2.2171	0.957919	0.286175	normal	0.0456113	-1.26382	down	0.0179699	-0.973327	normal	0.986766	0.0370473	normal	0.0994061	-1.01646	normal	--	--	Cellular Component: Golgi membrane (GO:0000139);; Cellular Component: integral component of membrane (GO:0016021);; Biological Process: pectin biosynthetic process (GO:0045489);; Molecular Function: polygalacturonate 4-alpha-galacturonosyltransferase activity (GO:0047262);; Biological Process: cell wall organization (GO:0071555);;	K20867|2.3e-309|adu:107496507|K20867 galacturonosyltransferase 12/13/14/15 [EC:2.4.1.-] | (RefSeq) probable galacturonosyltransferase 15	--	--	--	Glycosyl transferase family 8	Probable galacturonosyltransferase 15 OS=Arabidopsis thaliana OX=3702 GN=GAUT15 PE=2 SV=1	G	Carbohydrate transport and metabolism	probable galacturonosyltransferase 15 [Arachis hypogaea]	cellular component: cell (GO:0005623);; cellular component: membrane (GO:0016020);; cellular component: organelle (GO:0043226);; cellular component: organelle part (GO:0044422);; cellular component: cell part (GO:0044464);; cellular component: membrane part (GO:0044425);; biological process: metabolic process (GO:0008152);; biological process: single-organism process (GO:0044699);; molecular func…
arahy.Tifrunner.gnm2.ann1.02ERGG	arahy.02ERGG	LOC107616636	4.81215	4.7661	1.83963	4.77547	2.2343	3.50735	8.2982	7.38176	10.4097	7.02583	10.822	12.879	0.975224	-0.195125	normal	0.00210531	-1.41431	down	4.52627e-06	-1.60562	down	0.956878	-0.0691417	normal	0.000176232	-1.53641	down	--	--	Biological Process: defense response (GO:0006952);;	--	--	--	--	Pathogenesis-related protein Bet v 1 family	MLP-like protein 423 OS=Arabidopsis thaliana OX=3702 GN=MLP423 PE=2 SV=1	S	Function unknown	MLP-like protein 43 [Arachis ipaensis]	biological process: response to stimulus (GO:0050896)
arahy.Tifrunner.gnm2.ann1.02L9SB	arahy.02L9SB	LOC107644701	2.28643	1.22971	1.75144	0.3992	1.83879	0.813441	0.828905	3.37034	0.940913	0.58665	0.43399	0.47904	0.665343	-0.852049	normal	0.879236	-0.1696	normal	0.251159	-1.01874	normal	0.00293942	-2.04785	down	0.247565	1.02316	normal	--	--	--	K18643|4.4e-45|gra:105795008|K18643 katanin p80 WD40 repeat-containing subunit B1 | (RefSeq) uncharacterized LOC105795008	--	--	--	Protein of unknown function (DUF789)	--	S	Function unknown	uncharacterized protein LOC107644701 [Arachis ipaensis]	--
arahy.Tifrunner.gnm2.ann1.02S8F1	arahy.02S8F1	LOC112710172	16.2206	15.1793	15.159	17.0275	15.0715	12.9879	19.7396	26.5242	31.9939	18.2731	20.9961	22.7054	0.952062	-0.112292	normal	8.24554e-05	-0.978147	normal	9.53268e-06	-1.08612	down	0.0506266	-0.640136	normal	0.0863224	-0.447561	normal	--	--	Molecular Function: DNA binding (GO:0003677);; Cellular Component: nucleus (GO:0005634);; Biological Process: regulation of transcription, DNA-templated (GO:0006355);;	K16222|2.7e-62|csat:104726841|K16222 Dof zinc finger protein DOF5.5 | (RefSeq) cyclic dof factor 1-like	Circadian rhythm - plant (ko04712)	--	--	Dof domain, zinc finger	Cyclic dof factor 3 OS=Arabidopsis thaliana OX=3702 GN=CDF3 PE=1 SV=2	K	Transcription	cyclic dof factor 3 [Arachis hypogaea]	molecular function: binding (GO:0005488);; cellular component: cell (GO:0005623);; cellular component: organelle (GO:0043226);; cellular component: cell part (GO:0044464);; biological process: biological regulation (GO:0065007)
arahy.Tifrunner.gnm2.ann1.034NP2	arahy.034NP2	--	1.13146	1.84491	0.273137	0.908368	0.985905	0.985815	1.47844	2.07329	2.28241	1.54079	3.41228	2.87353	0.98104	-0.233336	normal	0.206681	-1.06698	normal	0.000961206	-1.29714	down	0.937219	0.125023	normal	0.00405166	-1.42317	down	--	--	--	K02433|1.7e-15|apro:F751_6020|K02433 aspartyl-tRNA(Asn)/glutamyl-tRNA(Gln) amidotransferase subunit A [EC:6.3.5.6 6.3.5.7] | (RefSeq) Glutamyl-tRNA(Gln) amidotransferase subunit A	Aminoacyl-tRNA biosynthesis (ko00970)	[I]	Lipid transport and metabolism	CRAL/TRIO domain	--	I	Lipid transport and metabolism	Phosphatidylinositol/phosphatidylcholine transfer protein [Arachis hypogaea]	--
arahy.Tifrunner.gnm2.ann1.037YNN	arahy.037YNN	LOC112747144	0.449209	0.176911	0.365428	0.46475	0.339567	0.349272	0.114208	0.240413	0.106607	0.173041	0.141451	0.116954	0.982847	0.163542	normal	--	--	--	0.15041	1.03589	normal	--	--	--	0.0275053	1.41309	up	[T]	Signal transduction mechanisms	Molecular Function: protein kinase activity (GO:0004672);; Molecular Function: ATP binding (GO:0005524);; Cellular Component: integral component of membrane (GO:0016021);;	K16224|2.9e-83|ath:AT2G19190|K16224 senescence-induced receptor-like serine/threonine-protein kinase | (RefSeq) FRK1; FLG22-induced receptor-like kinase 1	MAPK signaling pathway - plant (ko04016);; Plant-pathogen interaction (ko04626)	--	--	Malectin-like domain	Probable LRR receptor-like serine/threonine-protein kinase At5g48740 OS=Arabidopsis thaliana OX=3702 GN=At5g48740 PE=1 SV=1	T	Signal transduction mechanisms	probable LRR receptor-like serine/threonine-protein kinase At5g48740 [Arachis hypogaea]	biological process: metabolic process (GO:0008152);; biological process: cellular process (GO:0009987);; molecular function: catalytic activity (GO:0003824);; molecular function: binding (GO:0005488);; cellular component: membrane (GO:0016020);; cellular component: membrane part (GO:0044425)
arahy.Tifrunner.gnm2.ann1.03CHBD	arahy.03CHBD	LOC107631783	1.16212	1.15579	0.565365	1.45216	0.957806	1.44513	3.67842	3.32392	3.62912	1.79973	2.85198	3.62963	0.914951	0.344982	normal	1.80219e-09	-2.1079	down	9.44099e-12	-1.7597	down	0.16131	-0.663531	normal	0.0105477	-1.09573	down	--	--	Cellular Component: integral component of membrane (GO:0016021);;	--	--	--	--	--	IRK-interacting protein OS=Arabidopsis thaliana OX=3702 GN=IRKI PE=1 SV=1	--	--	IRK-interacting protein isoform X1 [Arachis ipaensis]	cellular component: membrane (GO:0016020);; cellular component: membrane part (GO:0044425)
arahy.Tifrunner.gnm2.ann1.03DKLN	arahy.03DKLN	LOC107631451	3.57222	3.63768	4.28502	4.73327	4.81943	7.19454	3.93082	1.66499	2.59703	6.15936	6.98342	10.57	0.69323	0.472635	normal	0.744116	0.249716	normal	0.197762	0.725582	normal	0.0329857	1.21553	up	0.399145	-0.489814	normal	--	--	Molecular Function: protein phosphatase inhibitor activity (GO:0004864);; Biological Process: defense response (GO:0006952);; Biological Process: abscisic acid-activated signaling pathway (GO:0009738);; Molecular Function: abscisic acid binding (GO:0010427);; Molecular Function: signaling receptor activity (GO:0038023);;	--	--	--	--	Pathogenesis-related protein Bet v 1 family	--	S	Function unknown	MLP-like protein 423 [Arachis ipaensis]	biological process: biological regulation (GO:0065007);; molecular function: molecular function regulator (GO:0098772);; biological process: response to stimulus (GO:0050896);; biological process: cellular process (GO:0009987);; biological process: signaling (GO:0023052);; biological process: single-organism process (GO:0044699);; molecular function: binding (GO:0005488);; molecular function: sig…
arahy.Tifrunner.gnm2.ann1.03HAKR	arahy.03HAKR	LOC107609901	3.64896	8.04348	3.30875	5.69317	6.45161	4.42895	23.914	24.7882	24.1691	16.793	22.6853	19.7834	0.989319	0.0776366	normal	1.99139e-12	-2.51163	down	2.74955e-37	-2.43104	down	0.0143073	-0.599253	normal	6.78942e-15	-1.83364	down	--	--	Molecular Function: DNA binding (GO:0003677);; Cellular Component: nucleus (GO:0005634);;	K09272|1.9e-06|bpg:Bathy12g03340|K09272 structure-specific recognition protein 1 | (RefSeq) CG4797	--	[K]	Transcription	ARID/BRIGHT DNA binding domain	High mobility group B protein 9 OS=Arabidopsis thaliana OX=3702 GN=HMGB9 PE=1 SV=1	K	Transcription	high mobility group B protein 9 isoform X2 [Arachis ipaensis]	molecular function: binding (GO:0005488);; cellular component: cell (GO:0005623);; cellular component: organelle (GO:0043226);; cellular component: cell part (GO:0044464)
arahy.Tifrunner.gnm2.ann1.03Q5EX	arahy.03Q5EX	--	30.7508	20.5976	25.7879	28.5658	21.8815	20.4244	6.69188	10.9766	6.88439	18.1158	17.4148	18.8857	0.924128	-0.188177	normal	7.13462e-07	1.42903	up	3.23198e-06	1.24645	up	0.00427227	0.84887	normal	0.175774	0.394307	normal	--	--	--	--	--	--	--	--	--	--	--	hypothetical protein Ahy_B08g089305 isoform B [Arachis hypogaea]	--
arahy.Tifrunner.gnm2.ann1.03QWZ4	arahy.03QWZ4	LOC107626179	106.928	148.214	125.327	94.0243	92.1698	85.9623	374.2	190.149	281.556	61.6249	206.896	113.238	0.0449029	-0.548398	normal	1.01161e-05	-1.38964	down	2.3946e-13	-1.93495	down	0.0103197	-1.44414	down	0.492777	-0.48933	normal	--	--	Biological Process: response to reactive oxygen species (GO:0000302);; Biological Process: response to acid chemical (GO:0001101);; Biological Process: regulation of response to biotic stimulus (GO:0002831);; Cellular Component: cellular_component (GO:0005575);; Cellular Component: intracellular (GO:0005622);; Cellular Component: cell (GO:0005623);; Cellular Component: nucleus (GO:0005634);; Cell…	--	--	--	--	Late embryogenesis abundant protein	Indole-3-acetic acid-induced protein ARG2 OS=Vigna radiata var. radiata OX=3916 GN=ARG2 PE=2 SV=1	S	Function unknown	indole-3-acetic acid-induced protein ARG2 [Arachis ipaensis]	biological process: response to stimulus (GO:0050896);; biological process: biological regulation (GO:0065007);; cellular component: cell (GO:0005623);; cellular component: cell part (GO:0044464);; cellular component: organelle (GO:0043226);; biological process: cellular process (GO:0009987);; biological process: multicellular organismal process (GO:0032501);; biological process: developmental pr…
arahy.Tifrunner.gnm2.ann1.03WWG0	arahy.03WWG0	--	1.32587	1.7283	2.22541	1.31051	1.94543	1.94851	2.37529	2.24628	2.99015	3.12715	3.97139	5.20642	0.997994	-0.0111313	normal	0.0795221	-0.654371	normal	0.0448192	-0.662553	normal	0.463649	0.350213	normal	0.00104528	-1.01346	down	[C]	Energy production and conversion	Molecular Function: FMN binding (GO:0010181);; Molecular Function: oxidoreductase activity (GO:0016491);;	K05894|1.2e-207|adu:107488559|K05894 12-oxophytodienoic acid reductase [EC:1.3.1.42] | (RefSeq) putative 12-oxophytodienoate reductase 11	alpha-Linolenic acid metabolism (ko00592)	[CR]	Energy production and conversion;; General function prediction only	NADH:flavin oxidoreductase / NADH oxidase family	12-oxophytodienoate reductase 2 OS=Arabidopsis thaliana OX=3702 GN=OPR2 PE=1 SV=2	G	Carbohydrate transport and metabolism	12-oxophytodienoate reductase 2, partial [Mucuna pruriens]	molecular function: binding (GO:0005488);; molecular function: catalytic activity (GO:0003824)
arahy.Tifrunner.gnm2.ann1.040HS9	arahy.040HS9	--	191.686	213.411	116.088	136.667	110.032	52.7285	256.448	159.921	179.452	87.0084	176.165	45.1504	0.287689	-0.866375	normal	0.350808	-0.421945	normal	0.00100815	-1.28381	down	0.0493658	-1.24366	down	0.986071	-0.0411567	normal	--	--	Molecular Function: cysteine-type endopeptidase inhibitor activity (GO:0004869);;	--	--	--	--	Aspartic acid proteinase inhibitor	--	G	Carbohydrate transport and metabolism	Cysteine proteinase inhibitor [Arachis hypogaea]	biological process: biological regulation (GO:0065007);; molecular function: molecular function regulator (GO:0098772)
arahy.Tifrunner.gnm2.ann1.045PL1	arahy.045PL1	LOC107630279	3.20661	3.6715	3.34824	3.03642	3.3303	1.92067	4.11265	5.03782	5.78095	3.51664	5.55942	4.34368	0.802003	-0.364042	normal	0.0051149	-0.775745	normal	0.000482194	-1.13588	down	0.384721	-0.453011	normal	0.147095	-0.684576	normal	--	--	Cellular Component: nucleus (GO:0005634);; Biological Process: regulation of transcription, DNA-templated (GO:0006355);; Biological Process: auxin-activated signaling pathway (GO:0009734);;	K14484|3.1e-137|aip:107630279|K14484 auxin-responsive protein IAA | (RefSeq) auxin-responsive protein IAA27	Plant hormone signal transduction (ko04075)	--	--	AUX/IAA family	Auxin-responsive protein IAA27 OS=Arabidopsis thaliana OX=3702 GN=IAA27 PE=1 SV=1	K	Transcription	auxin-responsive protein IAA27 [Arachis ipaensis]	cellular component: cell (GO:0005623);; cellular component: organelle (GO:0043226);; cellular component: cell part (GO:0044464);; biological process: biological regulation (GO:0065007);; biological process: cellular process (GO:0009987);; biological process: signaling (GO:0023052);; biological process: single-organism process (GO:0044699);; biological process: response to stimulus (GO:0050896)
arahy.Tifrunner.gnm2.ann1.046I3L	arahy.046I3L	--	2.97436	3.54263	2.83846	2.23534	2.65355	2.75887	1.27229	1.08504	1.0089	2.56554	1.31548	1.78743	0.61349	-0.357711	normal	1.78496e-06	1.239	up	0.000815938	0.884017	normal	0.508478	0.433503	normal	0.371361	0.44843	normal	--	--	Biological Process: transcription from RNA polymerase III promoter (GO:0006383);;	K15201|0.0e+00|aip:107628721|K15201 general transcription factor 3C polypeptide 3 (transcription factor C subunit 4) | (RefSeq) general transcription factor 3C polypeptide 3	--	[K]	Transcription	Tetratricopeptide repeat	--	K	Transcription	hypothetical protein Ahy_B03g067843 isoform C [Arachis hypogaea]	biological process: metabolic process (GO:0008152);; biological process: cellular process (GO:0009987)
arahy.Tifrunner.gnm2.ann1.04AI4E	arahy.04AI4E	--	5.46555	5.76043	4.40506	5.64021	5.90365	6.79528	2.00656	1.01679	0.837901	2.70419	2.77545	3.50585	0.939356	0.16111	normal	1.89083e-05	1.77688	up	1.52435e-07	1.93971	up	0.139807	0.901608	normal	2.27445e-05	1.03738	up	[O]	Posttranslational modification, protein turnover, chaperones	Molecular Function: molecular_function (GO:0003674);; Molecular Function: protein disulfide isomerase activity (GO:0003756);; Molecular Function: catalytic activity (GO:0003824);; Molecular Function: thioredoxin-disulfide reductase activity (GO:0004791);; Cellular Component: cellular_component (GO:0005575);; Cellular Component: intracellular (GO:0005622);; Cellular Component: cell (GO:0005623);; …	K03671|1.1e-59|adu:107468610|K03671 thioredoxin 1 | (RefSeq) thioredoxin-like protein CXXS1 isoform X1	--	[O]	Posttranslational modification, protein turnover, chaperones	Thioredoxin	Thioredoxin-like protein CXXS1 OS=Arabidopsis thaliana OX=3702 GN=CXXS1 PE=2 SV=2	O	Posttranslational modification, protein turnover, chaperones	hypothetical protein Ahy_A10g050952 isoform B [Arachis hypogaea]	molecular function: catalytic activity (GO:0003824);; biological process: metabolic process (GO:0008152);; biological process: cellular process (GO:0009987);; biological process: single-organism process (GO:0044699);; biological process: response to stimulus (GO:0050896);; biological process: detoxification (GO:0098754);; molecular function: antioxidant activity (GO:0016209);; cellular component:…
arahy.Tifrunner.gnm2.ann1.04MME8	arahy.04MME8	--	61.4112	164.171	156.553	54.5087	50.4291	38.3064	74.9386	67.3643	196.028	48.3153	76.3183	55.5719	0.00224821	-1.47428	down	0.949265	-0.0701684	normal	0.000473731	-1.54088	down	0.0391755	-1.21645	down	0.515379	-0.323555	normal	--	--	--	K14826|9.2e-46|ccaj:109796269|K14826 FK506-binding nuclear protein [EC:5.2.1.8] | (RefSeq) LOW QUALITY PROTEIN: peptidyl-prolyl cis-trans isomerase FKBP43-like	--	--	--	--	--	--	--	hypothetical protein Lal_00044978 [Lupinus albus]	--
arahy.Tifrunner.gnm2.ann1.04U8N5	arahy.04U8N5	LOC107632243	11.31	9.92341	12.4247	9.17016	8.14079	9.10356	16.9327	14.2992	17.3739	12.2368	15.6719	18.6181	0.220164	-0.415413	normal	0.000309198	-0.76352	normal	7.99325e-11	-1.17486	down	0.38001	-0.369173	normal	0.00124092	-0.806222	normal	[E]	Amino acid transport and metabolism	Molecular Function: tryptophan synthase activity (GO:0004834);;	K01696|4.8e-266|aip:107632243|K01696 tryptophan synthase beta chain [EC:4.2.1.20] | (RefSeq) tryptophan synthase beta chain 1	Glycine, serine and threonine metabolism (ko00260);; Phenylalanine, tyrosine and tryptophan biosynthesis (ko00400);; Biosynthesis of amino acids (ko01230)	[E]	Amino acid transport and metabolism	Pyridoxal-phosphate dependent enzyme	Tryptophan synthase beta chain 2, chloroplastic OS=Arabidopsis thaliana OX=3702 GN=TSB2 PE=1 SV=2	E	Amino acid transport and metabolism	tryptophan synthase beta chain 1 [Arachis ipaensis]	molecular function: catalytic activity (GO:0003824)
arahy.Tifrunner.gnm2.ann1.04X3C9	arahy.04X3C9	--	0.344548	1.04232	0.609089	0.872706	0.955098	0.620984	1.88564	0.857437	1.55364	1.44524	2.53506	2.50724	0.970473	0.231622	normal	0.0195591	-1.34101	down	0.0112672	-1.10706	down	0.799229	0.284785	normal	0.00022327	-1.39142	down	[R]	General function prediction only	Biological Process: defense response (GO:0006952);; Molecular Function: ADP binding (GO:0043531);;	K12818|1.4e-132|mtr:MTR_0267s0070|K12818 ATP-dependent RNA helicase DHX8/PRP22 [EC:3.6.4.13] | (RefSeq) NB-ARC domain disease resistance protein, putative	Spliceosome (ko03040)	[T]	Signal transduction mechanisms	NB-ARC domain	Putative disease resistance RPP13-like protein 1 OS=Arabidopsis thaliana OX=3702 GN=RPPL1 PE=3 SV=1	T	Signal transduction mechanisms	hypothetical protein Ahy_A02g005050 isoform C [Arachis hypogaea]	biological process: response to stimulus (GO:0050896);; molecular function: binding (GO:0005488)
arahy.Tifrunner.gnm2.ann1.051FW7	arahy.051FW7	LOC112711894	0.196043	0.227979	0.087751	0.146345	0.14273	0.171146	0.553849	0.51357	0.794582	0.324287	0.561514	0.271908	--	--	--	0.00130504	-2.06528	down	6.20303e-05	-2.29678	down	0.236121	-0.981956	normal	--	--	--	--	--	Cellular Component: host cell nucleus (GO:0042025);;	K18810|2.9e-182|adu:107467170|K18810 cyclin D1/2/4, plant | (RefSeq) cyclin-D4-1 isoform X1	--	[D]	Cell cycle control, cell division, chromosome partitioning	Cyclin, N-terminal domain	Cyclin-D4-1 OS=Oryza sativa subsp. japonica OX=39947 GN=CYCD4-1 PE=2 SV=2	D	Cell cycle control, cell division, chromosome partitioning	cyclin-D4-1 [Arachis hypogaea]	cellular component: other organism (GO:0044215);; cellular component: other organism part (GO:0044217)
arahy.Tifrunner.gnm2.ann1.051ZG9	arahy.051ZG9	LOC107630231	69.3644	34.7863	62.0945	39.1719	35.3012	53.8932	10.2319	15.7634	7.85133	15.3358	8.44247	10.0658	0.701675	-0.441166	normal	5.05217e-09	2.07474	up	1.40394e-08	1.63827	up	0.719658	-0.302642	normal	8.01802e-12	1.93707	up	--	--	Molecular Function: electron carrier activity (GO:0009055);;	--	--	--	--	Plastocyanin-like domain	Early nodulin-like protein 2 OS=Arabidopsis thaliana OX=3702 GN=At4g27520 PE=1 SV=1	S	Function unknown	early nodulin-like protein 2 [Arachis ipaensis]	molecular function: electron carrier activity (GO:0009055)
arahy.Tifrunner.gnm2.ann1.052ZN8	arahy.052ZN8	LOC107612361	26.9481	7.1191	21.6455	6.98759	7.8092	16.0653	0.212445	1.10729	0.336586	1.20718	1.0753	0.423192	0.475448	-0.922676	normal	2.09982e-07	4.83747	up	1.89217e-13	3.92231	up	0.855547	0.416075	normal	2.16355e-14	3.5018	up	--	--	Molecular Function: ATP transmembrane transporter activity (GO:0005347);; Cellular Component: mitochondrial inner membrane (GO:0005743);; Cellular Component: integral component of membrane (GO:0016021);;	K05863|9.1e-201|aip:107612361|K05863 solute carrier family 25 (mitochondrial adenine nucleotide translocator), member 4/5/6/31 | (RefSeq) ADP,ATP carrier protein 1, mitochondrial	--	[C]	Energy production and conversion	Mitochondrial carrier protein	ADP,ATP carrier protein 3, mitochondrial OS=Arabidopsis thaliana OX=3702 GN=AAC3 PE=1 SV=1	C	Energy production and conversion	ADP,ATP carrier protein 1, mitochondrial [Arachis ipaensis]	biological process: single-organism process (GO:0044699);; biological process: localization (GO:0051179);; molecular function: transporter activity (GO:0005215);; cellular component: cell (GO:0005623);; cellular component: membrane (GO:0016020);; cellular component: organelle (GO:0043226);; cellular component: organelle part (GO:0044422);; cellular component: cell part (GO:0044464);; cellular com…
arahy.Tifrunner.gnm2.ann1.0534HL	arahy.0534HL	--	0.332971	0.250333	0.165578	0.244014	0.228978	0.213673	0.03788	0.032239	0.114687	0.307179	0.303377	0.103301	0.975417	-0.179624	normal	0.0266311	1.7547	up	0.0331876	1.5776	up	--	--	--	0.978978	-0.0455541	normal	--	--	Cellular Component: integral component of membrane (GO:0016021);; Biological Process: vesicle-mediated transport (GO:0016192);;	K08518|0.0e+00|aip:107609763|K08518 syntaxin-binding protein 5 | (RefSeq) uncharacterized protein LOC107609763	--	[U]	Intracellular trafficking, secretion, and vesicular transport	Anaphase-promoting complex subunit 4 WD40 domain	--	U	Intracellular trafficking, secretion, and vesicular transport	hypothetical protein Ahy_B07g088005 isoform B [Arachis hypogaea]	cellular component: membrane (GO:0016020);; cellular component: membrane part (GO:0044425);; biological process: localization (GO:0051179)
arahy.Tifrunner.gnm2.ann1.056HEM	arahy.056HEM	LOC112705791	4.42755	2.88634	4.12857	3.03938	2.64249	3.47006	1.01331	1.43091	0.838576	1.78529	1.88457	1.69131	0.707937	-0.391235	normal	6.05194e-06	1.57035	up	0.000298221	1.18383	up	0.548624	0.404158	normal	0.0107626	0.777438	normal	[QV]	Secondary metabolites biosynthesis, transport and catabolism;; Defense mechanisms	Molecular Function: monooxygenase activity (GO:0004497);; Molecular Function: iron ion binding (GO:0005506);; Cellular Component: integral component of membrane (GO:0016021);; Molecular Function: oxidoreductase activity, acting on paired donors, with incorporation or reduction of molecular oxygen (GO:0016705);; Molecular Function: heme binding (GO:0020037);;	K23136|6.0e-164|gra:105769156|K23136 fraxetin 5-hydroxylase [EC:1.14.14.164] | (RefSeq) uncharacterized LOC105769156	--	[Q]	Secondary metabolites biosynthesis, transport and catabolism	Cytochrome P450	Cytochrome P450 82A1 (Fragment) OS=Pisum sativum OX=3888 GN=CYP82A1 PE=2 SV=2	Q	Secondary metabolites biosynthesis, transport and catabolism	cytochrome P450 82A3 [Arachis hypogaea]	biological process: metabolic process (GO:0008152);; biological process: single-organism process (GO:0044699);; molecular function: catalytic activity (GO:0003824);; molecular function: binding (GO:0005488);; cellular component: membrane (GO:0016020);; cellular component: membrane part (GO:0044425)
arahy.Tifrunner.gnm2.ann1.05E95R	arahy.05E95R	LOC107617292	0.67129	0.778082	0.400279	0.244564	0.633446	0.318441	0.265502	0.085986	0.185893	0.366515	0.43283	0.346571	0.785869	-0.682382	normal	0.0320734	1.5108	up	--	--	--	0.542922	0.742031	normal	0.958018	0.0869092	normal	[T]	Signal transduction mechanisms	Molecular Function: magnesium ion binding (GO:0000287);; Molecular Function: pyruvate kinase activity (GO:0004743);; Molecular Function: kinase activity (GO:0016301);; Molecular Function: potassium ion binding (GO:0030955);;	K00873|1.8e-298|aip:107617292|K00873 pyruvate kinase [EC:2.7.1.40] | (RefSeq) pyruvate kinase 1, cytosolic	Glycolysis / Gluconeogenesis (ko00010);; Purine metabolism (ko00230);; Pyruvate metabolism (ko00620);; Carbon metabolism (ko01200);; Biosynthesis of amino acids (ko01230)	[G]	Carbohydrate transport and metabolism	Pyruvate kinase, barrel domain	Pyruvate kinase 1, cytosolic OS=Oryza sativa subsp. indica OX=39946 GN=OsI_35105 PE=3 SV=1	G	Carbohydrate transport and metabolism	pyruvate kinase 1, cytosolic [Arachis ipaensis]	molecular function: binding (GO:0005488);; molecular function: catalytic activity (GO:0003824)
arahy.Tifrunner.gnm2.ann1.05JXYY	arahy.05JXYY	LOC112801973	5.23784	4.87465	4.63153	6.12765	5.77349	6.53146	9.40374	9.00082	8.89824	7.50611	10.7566	11.0506	0.731053	0.255178	normal	8.20294e-10	-1.11824	down	3.68804e-07	-0.85947	normal	0.73628	-0.199862	normal	0.0204098	-0.660227	normal	--	--	Cellular Component: integral component of membrane (GO:0016021);;	--	--	--	--	CemA family	Chloroplast envelope membrane protein OS=Guillardia theta OX=55529 GN=cemA PE=3 SV=1	U	Intracellular trafficking, secretion, and vesicular transport	chloroplast envelope membrane protein [Arachis hypogaea]	cellular component: membrane (GO:0016020);; cellular component: membrane part (GO:0044425)
arahy.Tifrunner.gnm2.ann1.05QM7H	arahy.05QM7H	LOC107605901	1.10362	0.741313	1.45385	1.90948	1.63966	1.02904	2.42996	4.01663	3.41107	2.77119	3.51132	4.02386	0.905104	0.325176	normal	4.15884e-07	-1.79534	down	4.88968e-06	-1.46474	down	0.686183	-0.297792	normal	0.000851707	-1.1693	down	--	--	Molecular Function: calcium ion binding (GO:0005509);;	K06268|2.5e-67|aip:107605901|K06268 serine/threonine-protein phosphatase 2B regulatory subunit | (RefSeq) calcineurin B-like protein 7 isoform X1	--	[T]	Signal transduction mechanisms	EF hand	Calcineurin B-like protein 7 OS=Oryza sativa subsp. japonica OX=39947 GN=CBL7 PE=2 SV=1	T	Signal transduction mechanisms	calcineurin B-like protein 7 isoform X2 [Arachis ipaensis]	molecular function: binding (GO:0005488)
arahy.Tifrunner.gnm2.ann1.05WFIQ	arahy.05WFIQ	--	2.25701	3.07202	1.83431	4.51499	3.7168	6.2797	12.0806	3.61399	17.6889	5.75455	18.3817	14.4418	0.446451	0.934473	normal	0.00026755	-2.44443	down	0.0238818	-1.50887	down	0.973763	-0.0963837	normal	0.023795	-1.40894	down	--	--	Biological Process: defense response (GO:0006952);;	--	--	--	--	Pathogenesis-related protein Bet v 1 family	MLP-like protein 34 OS=Arabidopsis thaliana OX=3702 GN=MLP34 PE=2 SV=1	S	Function unknown	hypothetical protein Ahy_A10g046961 [Arachis hypogaea]	biological process: response to stimulus (GO:0050896)
arahy.Tifrunner.gnm2.ann1.06AVZ6	arahy.06AVZ6	LOC107492063	27.1522	38.1855	35.2912	52.4164	40.1868	35.2965	63.102	52.9351	60.268	44.7796	67.3076	61.072	0.840234	0.271795	normal	1.47414e-05	-1.02676	down	0.00343888	-0.750527	normal	0.47959	-0.320211	normal	0.279817	-0.431311	normal	--	--	Cellular Component: integral component of membrane (GO:0016021);;	K08503|6.3e-28|ghi:107899148|K08503 syntaxin of plants SYP5 | (RefSeq) uncharacterized protein LOC107899148	SNARE interactions in vesicular transport (ko04130)	--	--	--	--	--	--	uncharacterized protein LOC107492063 isoform X1 [Arachis duranensis]	cellular component: membrane (GO:0016020);; cellular component: membrane part (GO:0044425)
arahy.Tifrunner.gnm2.ann1.06CD8W	arahy.06CD8W	LOC107624223	1.2123	0.874196	0.480009	0.758835	0.692135	0.862805	1.99851	2.27156	0.888338	2.72347	2.75074	1.76547	0.970865	-0.219282	normal	0.0387985	-1.22129	down	0.00101675	-1.43766	down	0.889636	0.191528	normal	1.0723e-06	-1.63191	down	[Q]	Secondary metabolites biosynthesis, transport and catabolism	Biological Process: fatty acid biosynthetic process (GO:0006633);; Cellular Component: integral component of membrane (GO:0016021);; Molecular Function: transferase activity, transferring acyl groups other than amino-acyl groups (GO:0016747);;	K15397|0.0e+00|aip:107624223|K15397 3-ketoacyl-CoA synthase [EC:2.3.1.199] | (RefSeq) 3-ketoacyl-CoA synthase 1	Fatty acid elongation (ko00062);; Plant-pathogen interaction (ko04626)	--	--	FAE1/Type III polyketide synthase-like protein	3-ketoacyl-CoA synthase 1 OS=Arabidopsis thaliana OX=3702 GN=KCS1 PE=1 SV=1	I	Lipid transport and metabolism	3-ketoacyl-CoA synthase 1 [Arachis ipaensis]	biological process: metabolic process (GO:0008152);; biological process: cellular process (GO:0009987);; biological process: single-organism process (GO:0044699);; cellular component: membrane (GO:0016020);; cellular component: membrane part (GO:0044425);; molecular function: catalytic activity (GO:0003824)
arahy.Tifrunner.gnm2.ann1.06EJ88	arahy.06EJ88	LOC112755737	1.72252	1.20237	1.94802	0.654497	0.276549	0.623402	1.07947	0.715645	0.28695	1.29424	1.47668	0.919577	0.0149704	-1.70436	down	0.171764	0.986853	normal	--	--	--	0.715371	0.524452	normal	0.0751117	-1.23738	normal	[O]	Posttranslational modification, protein turnover, chaperones	Biological Process: response to acid chemical (GO:0001101);; Biological Process: response to oomycetes (GO:0002239);; Biological Process: immune system process (GO:0002376);; Molecular Function: molecular_function (GO:0003674);; Molecular Function: catalytic activity (GO:0003824);; Molecular Function: glutathione transferase activity (GO:0004364);; Molecular Function: binding (GO:0005488);; Molec…	K00799|1.3e-117|adu:107475927|K00799 glutathione S-transferase [EC:2.5.1.18] | (RefSeq) glutathione S-transferase	Glutathione metabolism (ko00480)	[O]	Posttranslational modification, protein turnover, chaperones	Glutathione S-transferase, N-terminal domain	Glutathione S-transferase APIC OS=Nicotiana tabacum OX=4097 GN=APIC PE=2 SV=1	O	Posttranslational modification, protein turnover, chaperones	glutathione S-transferase [Arachis hypogaea]	biological process: response to stimulus (GO:0050896);; biological process: multi-organism process (GO:0051704);; biological process: immune system process (GO:0002376);; molecular function: catalytic activity (GO:0003824);; molecular function: binding (GO:0005488);; cellular component: extracellular region (GO:0005576);; cellular component: cell (GO:0005623);; cellular component: cell part (GO:0…
arahy.Tifrunner.gnm2.ann1.06HJR7	arahy.06HJR7	LOC107467154	5.9776	6.75537	6.41303	6.80874	8.46708	12.5001	19.2761	25.7955	22.5958	17.7576	20.5738	14.4975	0.515507	0.469116	normal	2.26199e-32	-2.04788	down	4.47009e-10	-1.57621	down	0.0221551	-0.655622	normal	0.00441759	-0.921729	normal	[T]	Signal transduction mechanisms	Molecular Function: ATP binding (GO:0005524);; Molecular Function: transferase activity, transferring phosphorus-containing groups (GO:0016772);;	K20115|1.9e-220|adu:107467154|K20115 [pyruvate, phosphate dikinase]-phosphate phosphotransferase / [pyruvate, phosphate dikinase] kinase [EC:2.7.4.27 2.7.11.32] | (RefSeq) probable pyruvate, phosphate dikinase regulatory protein, chloroplastic	--	--	--	Kinase/pyrophosphorylase	Probable pyruvate, phosphate dikinase regulatory protein, chloroplastic OS=Oryza sativa subsp. indica OX=39946 GN=PDRP1 PE=3 SV=1	S	Function unknown	probable pyruvate, phosphate dikinase regulatory protein, chloroplastic [Arachis duranensis]	molecular function: binding (GO:0005488);; molecular function: catalytic activity (GO:0003824)
arahy.Tifrunner.gnm2.ann1.06I94X	arahy.06I94X	LOC107477436	0.72713	0.744882	0.726191	1.09226	1.1794	0.868993	1.38645	0.834223	1.23334	0.426592	0.713035	0.720692	0.746933	0.448175	normal	0.0407522	-0.884121	normal	0.404962	-0.432546	normal	0.0243981	-1.1973	down	0.172835	0.764567	normal	--	--	--	K19525|5.7e-08|smo:SELMODRAFT_440026|K19525 vacuolar protein sorting-associated protein 13A/C | (RefSeq) hypothetical protein	--	--	--	Vacuolar protein sorting-associated protein 62	--	S	Function unknown	uncharacterized protein LOC107477436 isoform X1 [Arachis duranensis]	--
arahy.Tifrunner.gnm2.ann1.06QP13	arahy.06QP13	--	202.187	116.123	192.174	161.977	202.421	318.325	22.9581	28.4399	18.0109	77.6623	35.8196	37.0794	0.835218	0.351136	normal	3.86713e-22	2.65316	up	3.2716e-29	3.00768	up	0.0986301	0.809256	normal	2.73129e-09	2.19507	up	[G]	Carbohydrate transport and metabolism	Molecular Function: ATP binding (GO:0005524);;	K09753|1.2e-06|dosa:Os09t0262000-00|K09753 cinnamoyl-CoA reductase [EC:1.2.1.44] | (RefSeq) Os09g0262000; Similar to Cinnamoyl CoA reductase.	Phenylpropanoid biosynthesis (ko00940)	[O]	Posttranslational modification, protein turnover, chaperones	ATPase family associated with various cellular activities (AAA)	Ribulose bisphosphate carboxylase/oxygenase activase 1, chloroplastic OS=Larrea tridentata OX=66636 GN=RCA1 PE=1 SV=1	O	Posttranslational modification, protein turnover, chaperones	hypothetical protein Ahy_B02g060813 isoform B [Arachis hypogaea]	molecular function: binding (GO:0005488)
arahy.Tifrunner.gnm2.ann1.06RI6S	arahy.06RI6S	LOC107466922	161.274	101.58	101.129	86.7288	92.9365	56.393	41.2142	34.2604	21.5965	15.6617	12.1248	5.88513	0.222759	-0.692697	normal	2.81891e-07	1.68292	up	0.00201903	0.99473	normal	2.05238e-05	-1.8299	down	5.24348e-15	2.82102	up	--	--	Biological Process: response to abscisic acid (GO:0009737);;	--	--	--	--	--	Low-temperature-induced 65 kDa protein OS=Arabidopsis thaliana OX=3702 GN=LTI65 PE=2 SV=2	S	Function unknown	low-temperature-induced 65 kDa protein [Arachis duranensis]	biological process: response to stimulus (GO:0050896)
arahy.Tifrunner.gnm2.ann1.06T2K2	arahy.06T2K2	LOC107489952	0.947904	1.8641	1.59834	0.933633	0.681845	1.15741	0.42829	0.550793	0.637541	1.87354	1.74637	2.75718	0.454073	-0.729005	normal	0.00625439	1.2052	up	0.378403	0.479625	normal	4.70827e-06	1.66454	up	0.0018319	-1.18573	down	[S]	Function unknown	Cellular Component: integral component of membrane (GO:0016021);; Biological Process: transmembrane transport (GO:0055085);;	K15363|9.1e-80|bna:111210893|K15363 fanconi-associated nuclease 1 [EC:3.1.21.- 3.1.4.1] | (RefSeq) fanconi-associated nuclease 1 homolog	--	--	--	OPT oligopeptide transporter protein	Probable metal-nicotianamine transporter YSL8 OS=Arabidopsis thaliana OX=3702 GN=YSL8 PE=1 SV=2	S	Function unknown	probable metal-nicotianamine transporter YSL7 [Arachis duranensis]	cellular component: membrane (GO:0016020);; cellular component: membrane part (GO:0044425);; biological process: localization (GO:0051179)
arahy.Tifrunner.gnm2.ann1.06VYCT	arahy.06VYCT	--	0.619067	0.549507	0.427267	0.60508	0.974992	0.564676	1.33629	1.08872	1.42424	1.21663	1.87036	1.87033	0.917095	0.346905	normal	0.000111203	-1.44506	down	0.0062373	-1.09424	down	0.996579	0.00682965	normal	0.0102514	-1.10213	down	--	--	--	--	--	--	--	--	--	--	--	--	--
arahy.Tifrunner.gnm2.ann1.0743V5	arahy.0743V5	LOC107638656	1.54514	1.56012	1.70598	1.08457	1.27561	1.22151	0.641932	0.280827	0.364489	0.861602	0.860087	1.38719	0.493642	-0.486526	normal	0.000210951	1.64483	up	0.0200543	1.16171	up	0.210769	0.942352	normal	0.792738	0.218894	normal	[O]	Posttranslational modification, protein turnover, chaperones	Molecular Function: ATP binding (GO:0005524);;	K14012|7.4e-88|vvi:100261938|K14012 UBX domain-containing protein 1 | (RefSeq) ATPase family gene 2 protein	Protein processing in endoplasmic reticulum (ko04141)	[O]	Posttranslational modification, protein turnover, chaperones	ATPase family associated with various cellular activities (AAA)	Protein SUPPRESSOR OF K(+) TRANSPORT GROWTH DEFECT 1 OS=Arabidopsis thaliana OX=3702 GN=SKD1 PE=1 SV=1	O	Posttranslational modification, protein turnover, chaperones	ATPase family AAA domain-containing protein 1-A [Arachis ipaensis]	molecular function: binding (GO:0005488)
arahy.Tifrunner.gnm2.ann1.077RRC	arahy.077RRC	LOC112801485	1.30306	0.291537	0.487573	0.823635	1.81836	1.81629	0.499791	0.462579	0.354054	2.75392	0.582688	0.800315	0.610956	1.01039	normal	0.698303	0.429018	normal	0.00382952	1.44124	up	0.176277	1.31146	normal	0.946333	0.125867	normal	--	--	Cellular Component: integral component of membrane (GO:0016021);;	--	--	[R]	General function prediction only	Glycosyl transferase family 90	--	S	Function unknown	O-glucosyltransferase rumi isoform X1 [Arachis hypogaea]	cellular component: membrane (GO:0016020);; cellular component: membrane part (GO:0044425)
arahy.Tifrunner.gnm2.ann1.077VAZ	arahy.077VAZ	--	2.22639	1.38218	1.72686	2.52527	3.18759	2.38863	3.56339	4.17571	2.85656	1.97493	3.2091	2.88979	0.777655	0.534271	normal	0.00690736	-1.20239	down	0.142233	-0.66375	normal	0.272566	-0.678624	normal	0.991714	0.0127433	normal	--	--	Molecular Function: structural molecule activity (GO:0005198);; Cellular Component: cellular_component (GO:0005575);; Cellular Component: intracellular (GO:0005622);; Cellular Component: cell (GO:0005623);; Cellular Component: cytoplasm (GO:0005737);; Cellular Component: Golgi apparatus (GO:0005794);; Cellular Component: Golgi-associated vesicle (GO:0005798);; Biological Process: transport (GO:00…	K17302|2.1e-18|adu:107459672|K17302 coatomer subunit beta' | (RefSeq) coatomer subunit beta'-2 isoform X1	--	[U]	Intracellular trafficking, secretion, and vesicular transport	Coatomer WD associated region	Coatomer subunit beta&apos;-2 OS=Oryza sativa subsp. japonica OX=39947 GN=Os02g0209100 PE=2 SV=1	U	Intracellular trafficking, secretion, and vesicular transport	hypothetical protein Ahy_B05g074993 isoform F [Arachis hypogaea]	molecular function: structural molecule activity (GO:0005198);; cellular component: cell (GO:0005623);; cellular component: cell part (GO:0044464);; cellular component: organelle (GO:0043226);; cellular component: organelle part (GO:0044422);; biological process: localization (GO:0051179);; cellular component: membrane (GO:0016020);; cellular component: macromolecular complex (GO:0032991);; cellu…
arahy.Tifrunner.gnm2.ann1.078CEZ	arahy.078CEZ	LOC107628630	1.87466	1.68628	1.03441	2.53658	2.31159	3.32966	6.40874	9.17749	8.17172	10.25	11.6604	11.4177	0.312632	0.753439	normal	1.91401e-17	-2.58561	down	1.93851e-14	-1.82883	down	0.723763	0.188016	normal	1.53922e-20	-2.01832	down	--	--	Molecular Function: hydrolase activity (GO:0016787);; Biological Process: phosphatidylinositol dephosphorylation (GO:0046856);;	K24221|4.7e-285|ccaj:109809354|K24221 type I inositol polyphosphate 5-phosphatase IP5P1/2 [EC:3.1.3.56] | (RefSeq) type I inositol polyphosphate 5-phosphatase 2-like	Inositol phosphate metabolism (ko00562)	[U]	Intracellular trafficking, secretion, and vesicular transport	Endonuclease/Exonuclease/phosphatase family	Type I inositol polyphosphate 5-phosphatase 2 OS=Arabidopsis thaliana OX=3702 GN=IP5P2 PE=1 SV=2	T	Signal transduction mechanisms	type I inositol polyphosphate 5-phosphatase 2 isoform X1 [Arachis ipaensis]	molecular function: catalytic activity (GO:0003824);; biological process: metabolic process (GO:0008152);; biological process: cellular process (GO:0009987);; biological process: single-organism process (GO:0044699)
arahy.Tifrunner.gnm2.ann1.07EMGU	arahy.07EMGU	LOC112789827	28.4261	5.04749	27.6242	10.2951	13.9413	14.9561	17.661	45.401	29.56	27.048	18.9677	20.0484	0.898609	-0.705304	normal	0.525257	-0.823024	normal	1.25478e-05	-1.52283	down	0.126005	-0.786769	normal	0.0112237	-0.739786	normal	--	--	Biological Process: protein polyubiquitination (GO:0000209);; Molecular Function: molecular_function (GO:0003674);; Molecular Function: catalytic activity (GO:0003824);; Molecular Function: ubiquitin-protein transferase activity (GO:0004842);; Molecular Function: binding (GO:0005488);; Molecular Function: protein binding (GO:0005515);; Cellular Component: cellular_component (GO:0005575);; Cellula…	K20417|3.2e-175|adu:107479953|K20417 palmitoyl-[glycerolipid] 3-(E)-desaturase [EC:1.14.19.43] | (RefSeq) fatty acid desaturase 4, chloroplastic	--	[O]	Posttranslational modification, protein turnover, chaperones	B domain of TMEM189, localisation domain	Fatty acid desaturase 4, chloroplastic OS=Arabidopsis thaliana OX=3702 GN=FAD4 PE=1 SV=1	O	Posttranslational modification, protein turnover, chaperones	fatty acid desaturase 4, chloroplastic [Arachis hypogaea]	biological process: metabolic process (GO:0008152);; biological process: cellular process (GO:0009987);; molecular function: catalytic activity (GO:0003824);; molecular function: binding (GO:0005488);; cellular component: cell (GO:0005623);; cellular component: cell part (GO:0044464);; cellular component: organelle (GO:0043226);; biological process: single-organism process (GO:0044699);; biologic…
arahy.Tifrunner.gnm2.ann1.07LUT5	arahy.07LUT5	LOC112747633	0.423138	1.38708	1.48998	1.38873	0.962244	1.62868	0.664269	0.310118	0.313567	1.24097	0.538263	1.73872	0.975695	0.207585	normal	0.164822	1.1138	normal	0.0159717	1.32285	up	0.22218	1.12972	normal	0.886271	0.193051	normal	--	--	Cellular Component: integral component of membrane (GO:0016021);; Biological Process: transmembrane transport (GO:0055085);;	K24139|2.6e-195|adu:107487391|K24139 auxin efflux carrier family protein | (RefSeq) protein PIN-LIKES 7	--	[S]	Function unknown	Membrane transport protein	Protein PIN-LIKES 7 OS=Arabidopsis thaliana OX=3702 GN=PILS7 PE=2 SV=1	S	Function unknown	protein PIN-LIKES 7-like [Arachis hypogaea]	cellular component: membrane (GO:0016020);; cellular component: membrane part (GO:0044425);; biological process: localization (GO:0051179)
arahy.Tifrunner.gnm2.ann1.07Q55L	arahy.07Q55L	LOC112784915	15.5317	6.71773	9.38603	11.8342	15.8155	14.434	2.19494	0.908792	2.2542	8.96226	4.88804	5.07497	0.863646	0.341348	normal	5.27371e-07	2.31987	up	7.83155e-15	2.6637	up	0.00320462	1.49613	up	0.000196058	1.16676	up	--	--	Biological Process: mRNA splicing, via spliceosome (GO:0000398);; Molecular Function: RNA binding (GO:0003723);; Molecular Function: metal ion binding (GO:0046872);; Cellular Component: U2AF (GO:0089701);;	K12836|5.0e-158|adu:107476436|K12836 splicing factor U2AF 35 kDa subunit | (RefSeq) splicing factor U2af small subunit B	Spliceosome (ko03040)	[A]	RNA processing and modification	Zinc finger C-x8-C-x5-C-x3-H type (and similar)	Splicing factor U2af small subunit B OS=Arabidopsis thaliana OX=3702 GN=U2AF35B PE=1 SV=1	A	RNA processing and modification	splicing factor U2af small subunit B [Arachis hypogaea]	biological process: metabolic process (GO:0008152);; biological process: cellular process (GO:0009987);; molecular function: binding (GO:0005488);; cellular component: cell (GO:0005623);; cellular component: macromolecular complex (GO:0032991);; cellular component: organelle (GO:0043226);; cellular component: organelle part (GO:0044422);; cellular component: cell part (GO:0044464)
arahy.Tifrunner.gnm2.ann1.07RE6Z	arahy.07RE6Z	--	0.512772	0.88226	0.213954	0.834904	0.37523	1.21762	1.39319	1.02258	1.23032	0.611815	1.42555	1.30785	0.945098	0.46685	normal	0.0357921	-1.40239	down	0.139968	-0.933931	normal	0.690666	-0.426621	normal	0.67867	-0.505643	normal	--	--	Molecular Function: nucleoside transmembrane transporter activity (GO:0005337);; Cellular Component: integral component of membrane (GO:0016021);; Molecular Function: 2 iron, 2 sulfur cluster binding (GO:0051537);; Biological Process: oxidation-reduction process (GO:0055114);;	K15014|1.4e-234|adu:107477982|K15014 solute carrier family 29 (equilibrative nucleoside transporter), member 1/2/3 | (RefSeq) equilibrative nucleotide transporter 3-like	--	[F]	Nucleotide transport and metabolism	Nucleoside transporter	Equilibrative nucleotide transporter 3 OS=Arabidopsis thaliana OX=3702 GN=ENT3 PE=1 SV=1	F	Nucleotide transport and metabolism	hypothetical protein Ahy_A03g015418 [Arachis hypogaea]	biological process: single-organism process (GO:0044699);; biological process: localization (GO:0051179);; molecular function: transporter activity (GO:0005215);; cellular component: membrane (GO:0016020);; cellular component: membrane part (GO:0044425);; molecular function: binding (GO:0005488);; biological process: metabolic process (GO:0008152)
arahy.Tifrunner.gnm2.ann1.08CHDU	arahy.08CHDU	LOC112800933	9.92399	3.68728	12.484	4.29943	3.26537	17.0663	0.567297	0.718636	0.622449	2.44515	1.43159	1.7376	0.99176	-0.152203	normal	2.43847e-15	3.53134	up	8.39822e-05	3.38136	up	0.00319381	1.24241	up	0.0433203	2.13971	up	[R]	General function prediction only	--	--	--	--	--	Domain of unknown function (DUF1338)	--	S	Function unknown	uncharacterized protein LOC112800933 [Arachis hypogaea]	--
arahy.Tifrunner.gnm2.ann1.08FCR9	arahy.08FCR9	LOC107643176	1.48341	1.99883	1.44844	0.516091	0.90775	0.601479	0.847778	1.18183	0.967998	1.33279	1.19812	0.675112	0.025302	-1.34181	down	0.316029	0.49514	normal	0.126185	-0.844221	normal	0.891348	-0.19691	normal	0.443425	-0.651091	normal	--	--	Molecular Function: peroxidase activity (GO:0004601);; Cellular Component: extracellular region (GO:0005576);; Biological Process: response to oxidative stress (GO:0006979);; Molecular Function: heme binding (GO:0020037);; Biological Process: hydrogen peroxide catabolic process (GO:0042744);; Molecular Function: metal ion binding (GO:0046872);;	K00430|8.2e-185|aip:107643176|K00430 peroxidase [EC:1.11.1.7] | (RefSeq) peroxidase 4	Phenylpropanoid biosynthesis (ko00940)	--	--	Peroxidase	Peroxidase 4 OS=Vitis vinifera OX=29760 GN=GSVIVT00023967001 PE=1 SV=1	Q	Secondary metabolites biosynthesis, transport and catabolism	peroxidase 4 [Arachis ipaensis]	biological process: metabolic process (GO:0008152);; biological process: cellular process (GO:0009987);; biological process: single-organism process (GO:0044699);; biological process: response to stimulus (GO:0050896);; biological process: detoxification (GO:0098754);; molecular function: catalytic activity (GO:0003824);; molecular function: antioxidant activity (GO:0016209);; cellular component:…
arahy.Tifrunner.gnm2.ann1.093LPU	arahy.093LPU	--	0.21851	0.472319	0.177265	0.510374	0.543889	0.904942	0.635623	0.728794	0.659906	1.24952	1.14501	1.28384	0.428744	1.10404	normal	0.0145176	-1.44148	down	0.597374	-0.3355	normal	0.228074	0.559776	normal	0.0534446	-0.896293	normal	--		Molecular Function: kinase activity (GO:0016301);;	K16224|4.1e-110|ath:AT2G19190|K16224 senescence-induced receptor-like serine/threonine-protein kinase | (RefSeq) FRK1; FLG22-induced receptor-like kinase 1	MAPK signaling pathway - plant (ko04016);; Plant-pathogen interaction (ko04626)	--	--	Malectin-like domain	Probable LRR receptor-like serine/threonine-protein kinase At4g29180 OS=Arabidopsis thaliana OX=3702 GN=At4g29180 PE=1 SV=2	T	Signal transduction mechanisms	Receptor-like protein kinase [Arachis hypogaea]	molecular function: catalytic activity (GO:0003824)
arahy.Tifrunner.gnm2.ann1.095TGF	arahy.095TGF	LOC112799229	1.91232	1.84924	1.4863	3.32351	3.05666	3.28705	3.21118	3.17226	4.29736	7.96029	4.90219	7.02834	0.0540354	0.675144	normal	1.55241e-05	-1.11553	down	0.154847	-0.437023	normal	0.347011	0.413247	normal	0.00157067	-0.852249	normal	--	--	Molecular Function: DNA binding (GO:0003677);; Molecular Function: transcription factor activity, sequence-specific DNA binding (GO:0003700);; Cellular Component: nucleus (GO:0005634);;	K09284|2.2e-177|aip:107627003|K09284 AP2-like factor, euAP2 lineage | (RefSeq) AP2-like ethylene-responsive transcription factor TOE3	--	--	--	AP2 domain	Floral homeotic protein APETALA 2 OS=Arabidopsis thaliana OX=3702 GN=AP2 PE=1 SV=1	K	Transcription	floral homeotic protein APETALA 2 isoform X1 [Arachis hypogaea]	molecular function: binding (GO:0005488);; biological process: biological regulation (GO:0065007);; molecular function: nucleic acid binding transcription factor activity (GO:0001071);; cellular component: cell (GO:0005623);; cellular component: organelle (GO:0043226);; cellular component: cell part (GO:0044464)
arahy.Tifrunner.gnm2.ann1.09CI3V	arahy.09CI3V	LOC112802063	0.712179	0.688797	0.203386	2.08971	0.549814	1.54347	0.442123	0.364412	0.733354	0.146284	0.233811	0.676521	0.472653	1.29436	normal	0.906504	-0.164064	normal	0.149136	1.13464	normal	--	--	--	0.0304713	1.97588	up	--	--	--	--	--	[K]	Transcription	--	--	K	Transcription	uncharacterized protein LOC112802063 [Arachis hypogaea]	--
arahy.Tifrunner.gnm2.ann1.09GK0V	arahy.09GK0V	LOC112741449	2.73423	3.0982	2.23609	3.35238	3.94921	3.6462	3.94403	4.62979	5.27423	5.35392	4.38403	4.46012	0.626122	0.372006	normal	0.000168517	-1.00736	down	0.00767581	-0.632282	normal	0.535415	-0.271351	normal	0.215273	-0.362892	normal	--	--	Molecular Function: molecular_function (GO:0003674);; Molecular Function: nucleic acid binding (GO:0003676);; Molecular Function: RNA binding (GO:0003723);; Molecular Function: catalytic activity (GO:0003824);; Molecular Function: nuclease activity (GO:0004518);; Molecular Function: endonuclease activity (GO:0004519);; Molecular Function: binding (GO:0005488);; Cellular Component: cellular_compon…	K21198|3.4e-97|adu:107481852|K21198 gamma-soluble NSF attachment protein | (RefSeq) gamma-soluble NSF attachment protein	--	[U]	Intracellular trafficking, secretion, and vesicular transport	PPR repeat family	Gamma-soluble NSF attachment protein OS=Arabidopsis thaliana OX=3702 GN=GSNAP PE=2 SV=1	S	Function unknown	pentatricopeptide repeat-containing protein At3g18020 isoform X1 [Arachis hypogaea]	molecular function: binding (GO:0005488);; molecular function: catalytic activity (GO:0003824);; biological process: metabolic process (GO:0008152);; biological process: cellular process (GO:0009987);; cellular component: cell (GO:0005623);; cellular component: cell part (GO:0044464);; cellular component: organelle (GO:0043226)
arahy.Tifrunner.gnm2.ann1.09HEKB	arahy.09HEKB	LOC107644606	1.00995	2.03742	1.17427	0.917189	0.601001	2.43064	0.260557	0.295471	0.328303	2.25729	1.42793	3.27622	0.983633	-0.167896	normal	2.5705e-05	2.00756	up	0.0047961	1.84061	up	2.10201e-09	2.64653	up	0.372137	-0.804866	normal	[S]	Function unknown	Cellular Component: integral component of membrane (GO:0016021);; Biological Process: transmembrane transport (GO:0055085);;	K15363|7.5e-80|bna:111210893|K15363 fanconi-associated nuclease 1 [EC:3.1.21.- 3.1.4.1] | (RefSeq) fanconi-associated nuclease 1 homolog	--	--	--	OPT oligopeptide transporter protein	Probable metal-nicotianamine transporter YSL5 OS=Arabidopsis thaliana OX=3702 GN=YSL5 PE=1 SV=1	S	Function unknown	probable metal-nicotianamine transporter YSL7 [Arachis ipaensis]	cellular component: membrane (GO:0016020);; cellular component: membrane part (GO:0044425);; biological process: localization (GO:0051179)
arahy.Tifrunner.gnm2.ann1.09KEBU	arahy.09KEBU	LOC107491566	1.35931	2.15769	0.976461	0.570664	0.704997	0.694837	1.0331	0.772986	1.45959	0.711495	0.441323	0.337967	0.0585704	-1.2518	normal	0.779878	0.227498	normal	0.0289319	-1.02258	down	0.0155361	-1.43483	down	0.676172	0.410699	normal	[V]	Defense mechanisms	Molecular Function: antiporter activity (GO:0015297);; Cellular Component: integral component of membrane (GO:0016021);; Molecular Function: xenobiotic transporter activity (GO:0042910);;	K03327|2.5e-270|adu:107491566|K03327 multidrug resistance protein, MATE family | (RefSeq) protein DETOXIFICATION 54	--	[R]	General function prediction only	MatE	Protein DETOXIFICATION 54 OS=Arabidopsis thaliana OX=3702 GN=DTX54 PE=2 SV=1	V	Defense mechanisms	protein DETOXIFICATION 54 [Arachis duranensis]	biological process: localization (GO:0051179);; molecular function: transporter activity (GO:0005215);; cellular component: membrane (GO:0016020);; cellular component: membrane part (GO:0044425)
arahy.Tifrunner.gnm2.ann1.09MUKR	arahy.09MUKR	--	1.54278	2.21251	3.25807	1.14193	2.19845	1.38359	1.88991	1.61869	2.59726	0.978627	1.50398	0.905714	0.658511	-0.627134	normal	0.961098	-0.0411528	normal	0.170837	-0.665259	normal	0.0159153	-1.14395	down	0.531075	0.477749	normal	--	--	Molecular Function: RNA binding (GO:0003723);; Molecular Function: ribonuclease activity (GO:0004540);; Biological Process: RNA processing (GO:0006396);; Cellular Component: ribonuclease P complex (GO:0030677);;	K03538|8.1e-167|adu:107483291|K03538 ribonuclease P protein subunit POP4 [EC:3.1.26.5] | (RefSeq) LOW QUALITY PROTEIN: uncharacterized protein LOC107483291	Ribosome biogenesis in eukaryotes (ko03008);; RNA transport (ko03013)	--	--	Domain of unknown function UPF0086	--	A	RNA processing and modification	hypothetical protein Ahy_Scaffold6g107959 isoform A [Arachis hypogaea]	molecular function: binding (GO:0005488);; biological process: metabolic process (GO:0008152);; biological process: cellular process (GO:0009987);; molecular function: catalytic activity (GO:0003824);; cellular component: cell (GO:0005623);; cellular component: macromolecular complex (GO:0032991);; cellular component: cell part (GO:0044464)
arahy.Tifrunner.gnm2.ann1.09T8EW	arahy.09T8EW	--	0.872419	2.66574	1.25105	1.32496	1.99672	1.23971	3.14608	2.4727	2.74364	1.91995	4.43488	4.10304	0.986277	-0.13693	normal	0.0777998	-1.02664	normal	0.00193306	-1.16093	down	0.990043	0.0218483	normal	0.0296757	-1.18361	down	--	--	--	--	--	--	--	--	--	--	--	hypothetical protein Ahy_A05g022066 [Arachis hypogaea]	--
arahy.Tifrunner.gnm2.ann1.09ZGYD	arahy.09ZGYD	LOC112767371	9.95404	9.81986	11.7811	9.33334	8.46056	7.72778	11.6502	20.7725	21.4258	16.946	9.21335	10.4456	0.431772	-0.342959	normal	0.00303508	-0.832609	normal	1.53574e-06	-1.17044	down	0.148437	-0.671705	normal	0.192887	-0.503108	normal	--	--	Molecular Function: DNA binding (GO:0003677);;	K03255|4.2e-53|smo:SELMODRAFT_442478|K03255 protein TIF31 | (RefSeq) hypothetical protein	--	--	--	Myb-like DNA-binding domain	Telomere repeat-binding protein 3 OS=Arabidopsis thaliana OX=3702 GN=TRP3 PE=1 SV=1	K	Transcription	telomere repeat-binding protein 3 [Arachis hypogaea]	molecular function: binding (GO:0005488)
arahy.Tifrunner.gnm2.ann1.0A2T8K	arahy.0A2T8K	LOC107612221	3.01365	1.07491	3.6156	1.6312	1.27802	4.54947	0.373739	0.151353	0.072557	0.31294	0	0.843288	0.98985	-0.118872	normal	--	--	--	9.67203e-05	3.19652	up	--	--	--	0.026103	2.69924	up	--	--	Molecular Function: serine-type endopeptidase inhibitor activity (GO:0004867);; Biological Process: response to wounding (GO:0009611);;	--	--	--	--	Potato inhibitor I family	Subtilisin inhibitor 1 OS=Phaseolus angularis OX=3914 PE=1 SV=1	S	Function unknown	subtilisin inhibitor CLSI-I [Arachis ipaensis]	biological process: biological regulation (GO:0065007);; molecular function: molecular function regulator (GO:0098772);; biological process: response to stimulus (GO:0050896)
arahy.Tifrunner.gnm2.ann1.0A57X0	arahy.0A57X0	LOC107618299	3.85553	1.46514	2.45373	2.15714	2.23914	3.92127	0.950319	0.905136	1.3269	2.6729	0.603872	1.09034	0.997841	0.0205799	normal	0.0630624	1.0579	normal	0.0188035	1.08167	up	0.953963	0.137584	normal	0.278838	0.941153	normal	--	--	Cellular Component: cellular_component (GO:0005575);; Cellular Component: intracellular (GO:0005622);; Cellular Component: cell (GO:0005623);; Cellular Component: cytoplasm (GO:0005737);; Cellular Component: chloroplast (GO:0009507);; Cellular Component: plastid envelope (GO:0009526);; Cellular Component: plastid stroma (GO:0009532);; Cellular Component: plastid (GO:0009536);; Cellular Component:…	K22013|1.8e-156|aip:107618299|K22013 magnesium dechelatase [EC:4.99.1.10] | (RefSeq) protein STAY-GREEN, chloroplastic	Porphyrin and chlorophyll metabolism (ko00860)	--	--	Staygreen protein	Protein STAY-GREEN 1, chloroplastic OS=Solanum lycopersicum OX=4081 GN=SGR1 PE=1 SV=1	S	Function unknown	protein STAY-GREEN, chloroplastic [Arachis ipaensis]	cellular component: cell (GO:0005623);; cellular component: cell part (GO:0044464);; cellular component: organelle (GO:0043226);; cellular component: organelle part (GO:0044422);; cellular component: membrane (GO:0016020)
arahy.Tifrunner.gnm2.ann1.0AAB2E	arahy.0AAB2E	LOC112696290	23.5537	4.42377	2.31917	13.6988	32.1748	15.018	5.30673	5.76367	5.24192	12.3145	5.23188	5.40825	0.914701	0.925735	normal	0.702899	0.679126	normal	4.66409e-06	1.60763	up	0.882536	0.179815	normal	0.00493747	1.4233	up	[I]	Lipid transport and metabolism	Biological Process: lipid metabolic process (GO:0006629);;	K16818|6.5e-72|atr:18428292|K16818 phospholipase A1 [EC:3.1.1.32] | (RefSeq) phospholipase A(1) DAD1, chloroplastic	Glycerophospholipid metabolism (ko00564);; alpha-Linolenic acid metabolism (ko00592)	[I]	Lipid transport and metabolism	Lipase (class 3)	Phospholipase A1-Igamma2, chloroplastic OS=Arabidopsis thaliana OX=3702 GN=DALL3 PE=1 SV=2	I	Lipid transport and metabolism	phospholipase A1-Igamma2, chloroplastic [Arachis hypogaea]	biological process: metabolic process (GO:0008152);; biological process: single-organism process (GO:0044699)
arahy.Tifrunner.gnm2.ann1.0AZ5VJ	arahy.0AZ5VJ	LOC107605435	2.61329	2.96796	4.2696	8.0452	7.85849	9.49204	11.1867	13.0216	11.7172	23.1653	22.733	19.3457	1.33932e-05	1.30014	up	1.38462e-18	-2.09576	down	8.5686e-06	-0.791625	normal	0.0111225	0.55782	normal	1.69211e-13	-1.35123	down	--	--	Molecular Function: UDP-glycosyltransferase activity (GO:0008194);;	K22706|4.2e-161|pper:18788923|K22706 (R)-mandelonitrile beta-glucosyltransferase [EC:2.4.1.354] | (RefSeq) 7-deoxyloganetin glucosyltransferase	Cyanoamino acid metabolism (ko00460)	[GC]	Carbohydrate transport and metabolism;; Energy production and conversion	UDP-glucoronosyl and UDP-glucosyl transferase	7-deoxyloganetin glucosyltransferase OS=Gardenia jasminoides OX=114476 GN=UGT85A24 PE=1 SV=1	--	--	7-deoxyloganetin glucosyltransferase-like [Arachis ipaensis]	molecular function: catalytic activity (GO:0003824)
arahy.Tifrunner.gnm2.ann1.0B3TGP	arahy.0B3TGP	LOC107613293	1.56611	0.753001	1.14813	1.93532	2.47055	2.83834	0.394905	1.25387	1.02643	2.60012	1.22716	2.06098	0.0758612	0.994101	normal	0.878092	0.151737	normal	0.0158542	1.15041	up	0.294933	0.832183	normal	0.643287	0.313655	normal	--	--	Molecular Function: oxidoreductase activity, acting on single donors with incorporation of molecular oxygen, incorporation of two atoms of oxygen (GO:0016702);; Biological Process: oxylipin biosynthetic process (GO:0031408);; Molecular Function: metal ion binding (GO:0046872);;	K15718|0.0e+00|aip:107613293|K15718 linoleate 9S-lipoxygenase [EC:1.13.11.58] | (RefSeq) linoleate 9S-lipoxygenase	Linoleic acid metabolism (ko00591)	--	--	Lipoxygenase	Linoleate 9S-lipoxygenase-4 OS=Glycine max OX=3847 GN=LOX1.5 PE=1 SV=1	E	Amino acid transport and metabolism	linoleate 9S-lipoxygenase [Arachis ipaensis]	biological process: metabolic process (GO:0008152);; biological process: single-organism process (GO:0044699);; molecular function: catalytic activity (GO:0003824);; biological process: cellular process (GO:0009987);; molecular function: binding (GO:0005488)
arahy.Tifrunner.gnm2.ann1.0BB13E	arahy.0BB13E	--	10.6578	3.1807	7.995	3.09249	7.35566	11.5242	1.1635	3.11742	0.586018	1.70374	1.86225	1.86386	0.995194	-0.0610185	normal	0.00623289	1.949	up	0.00547884	1.89155	up	0.958348	-0.127729	normal	5.34588e-05	2.01568	up	--	--	Cellular Component: extracellular region (GO:0005576);; Molecular Function: growth factor activity (GO:0008083);; Biological Process: cell proliferation (GO:0008283);;	--	--	--	--	Phytosulfokine precursor protein (PSK)	Phytosulfokines 2 OS=Arabidopsis thaliana OX=3702 GN=PSK2 PE=2 SV=1	S	Function unknown	Phytosulfokines [Arachis hypogaea]	cellular component: extracellular region (GO:0005576);; molecular function: binding (GO:0005488);; biological process: single-organism process (GO:0044699)
arahy.Tifrunner.gnm2.ann1.0BBG36	arahy.0BBG36	LOC107640425	2.00402	2.93134	3.40526	2.93965	2.80227	2.93117	5.59772	4.18573	5.422	3.39123	4.07475	5.6825	0.998204	-0.00857971	normal	0.000732376	-1.1002	down	1.06314e-05	-1.10516	down	0.293988	-0.519379	normal	0.140006	-0.58625	normal	[F]	Nucleotide transport and metabolism	Biological Process: 'de novo' IMP biosynthetic process (GO:0006189);; Molecular Function: formyltetrahydrofolate deformylase activity (GO:0008864);; Molecular Function: hydroxymethyl-, formyl- and related transferase activity (GO:0016742);;	K01433|9.5e-186|aip:107640425|K01433 formyltetrahydrofolate deformylase [EC:3.5.1.10] | (RefSeq) formyltetrahydrofolate deformylase 1, mitochondrial isoform X1	Glyoxylate and dicarboxylate metabolism (ko00630);; One carbon pool by folate (ko00670)	[G]	Carbohydrate transport and metabolism	Formyl transferase	Formyltetrahydrofolate deformylase 1, mitochondrial OS=Arabidopsis thaliana OX=3702 GN=PURU1 PE=1 SV=1	G	Carbohydrate transport and metabolism	formyltetrahydrofolate deformylase 1, mitochondrial isoform X1 [Arachis ipaensis]	biological process: metabolic process (GO:0008152);; biological process: cellular process (GO:0009987);; biological process: single-organism process (GO:0044699);; molecular function: catalytic activity (GO:0003824)
arahy.Tifrunner.gnm2.ann1.0BPR43	arahy.0BPR43	LOC112715491	17.0292	17.0104	32.9018	9.56925	26.0328	32.9537	54.6283	30.3593	43.5145	32.6201	76.2686	51.4472	0.997012	-0.027791	normal	0.00223681	-1.1842	down	0.00970091	-1.21047	down	0.990992	0.0189357	normal	0.214524	-1.2275	normal	[Q]	Secondary metabolites biosynthesis, transport and catabolism	Molecular Function: oxidoreductase activity (GO:0016491);; Molecular Function: metal ion binding (GO:0046872);;	K24028|3.6e-53|atr:105421806|K24028 salicylic acid 3-hydroxylase [EC:1.14.11.-] | (RefSeq) protein DOWNY MILDEW RESISTANCE 6	--	[QR]	Secondary metabolites biosynthesis, transport and catabolism;; General function prediction only	non-haem dioxygenase in morphine synthesis N-terminal	Probable 2-oxoglutarate-dependent dioxygenase At5g05600 OS=Arabidopsis thaliana OX=3702 GN=At5g05600 PE=2 SV=1	Q	Secondary metabolites biosynthesis, transport and catabolism	probable 2-oxoglutarate-dependent dioxygenase At5g05600 [Arachis hypogaea]	molecular function: catalytic activity (GO:0003824);; molecular function: binding (GO:0005488)
arahy.Tifrunner.gnm2.ann1.0C34XQ	arahy.0C34XQ	LOC112720215	1.71875	0	0	0.902894	4.20076	1.24952	0	0.051186	0	3.92259	0.782864	1.08307	0.953205	1.80522	normal	--	--	--	4.02639e-08	6.48218	up	9.27151e-07	6.30844	up	0.942352	0.164261	normal	--	--	Molecular Function: aspartic-type endopeptidase activity (GO:0004190);;	K01381|1.3e-34|lsv:111898861|K01381 saccharopepsin [EC:3.4.23.25] | (RefSeq) aspartic proteinase CDR1-like	--	[O]	Posttranslational modification, protein turnover, chaperones	Xylanase inhibitor C-terminal	Probable aspartic protease At2g35615 OS=Arabidopsis thaliana OX=3702 GN=At2g35615 PE=3 SV=1	O	Posttranslational modification, protein turnover, chaperones	aspartic proteinase nepenthesin-2-like [Arachis hypogaea]	biological process: metabolic process (GO:0008152);; molecular function: catalytic activity (GO:0003824)
arahy.Tifrunner.gnm2.ann1.0CD108	arahy.0CD108	--	1.05897	1.66865	1.19874	0.773317	1.34677	0.623311	0.693793	0.365361	0.375004	0.56312	0.984321	1.20227	0.728056	-0.574189	normal	0.013621	1.20175	up	0.361689	0.630499	normal	0.519402	0.622449	normal	0.996023	0.00722515	normal	--	--	Biological Process: intracellular transport (GO:0046907);;	--	--	--	--	RanBP1 domain	--	--	--	hypothetical protein Ahy_B05g077659 isoform D [Arachis hypogaea]	biological process: localization (GO:0051179)
arahy.Tifrunner.gnm2.ann1.0CQJ15	arahy.0CQJ15	LOC107469454	0.289435	0.522869	0.219865	0.461973	0.421436	0.429727	1.00926	1.08722	0.85088	0.791099	0.981566	1.28068	--	--	--	0.0011545	-1.71215	down	0.000490893	-1.44647	down	0.805042	-0.253886	normal	0.0199319	-1.19407	down	[Q]	Secondary metabolites biosynthesis, transport and catabolism	Molecular Function: oxidoreductase activity (GO:0016491);; Molecular Function: metal ion binding (GO:0046872);;	K24028|4.4e-70|dct:110106353|K24028 salicylic acid 3-hydroxylase [EC:1.14.11.-] | (RefSeq) flavanone 3-dioxygenase 2 isoform X1	--	[QR]	Secondary metabolites biosynthesis, transport and catabolism;; General function prediction only	non-haem dioxygenase in morphine synthesis N-terminal	Probable 2-oxoglutarate-dependent dioxygenase At3g111800 OS=Arabidopsis thaliana OX=3702 GN=At3g11180 PE=2 SV=1	Q	Secondary metabolites biosynthesis, transport and catabolism	probable 2-oxoglutarate-dependent dioxygenase At3g111800 [Arachis duranensis]	molecular function: catalytic activity (GO:0003824);; molecular function: binding (GO:0005488)
arahy.Tifrunner.gnm2.ann1.0CZ09I	arahy.0CZ09I	LOC107494472	0.398419	0.452063	0.142899	0.732165	0.203491	0.169531	2.56588	0.485979	1.73751	0.219082	0.88636	0.164542	--	--	--	0.0010443	-2.49544	down	0.00308396	-2.39675	down	0.0333461	-2.2033	down	--	--	--	--	--	Cellular Component: integral component of membrane (GO:0016021);;	--	--	[DKT]	Cell cycle control, cell division, chromosome partitioning;; Transcription;; Signal transduction mechanisms	LEM3 (ligand-effect modulator 3) family / CDC50 family	ALA-interacting subunit 5 OS=Arabidopsis thaliana OX=3702 GN=ALIS5 PE=1 SV=1	--	--	ALA-interacting subunit 3-like isoform X1 [Arachis duranensis]	cellular component: membrane (GO:0016020);; cellular component: membrane part (GO:0044425)
arahy.Tifrunner.gnm2.ann1.0D01QN	arahy.0D01QN	LOC107491247	1.63738	0.772855	1.18387	1.99767	1.1136	1.58703	2.14867	2.3558	2.98724	2.14036	2.23078	1.54244	0.944486	0.31165	normal	0.00435572	-1.28169	down	0.0210498	-0.965123	normal	0.204048	-0.65033	normal	0.7084	-0.316268	normal	[C]	Energy production and conversion	Molecular Function: oxidoreductase activity (GO:0016491);;	K19784|7.9e-106|adu:107491247|K19784 chromate reductase, NAD(P)H dehydrogenase (quinone) | (RefSeq) NADPH:quinone oxidoreductase	--	[R]	General function prediction only	NADPH-dependent FMN reductase	NADPH:quinone oxidoreductase OS=Arabidopsis thaliana OX=3702 GN=NQR PE=1 SV=1	S	Function unknown	NADPH:quinone oxidoreductase [Arachis duranensis]	molecular function: catalytic activity (GO:0003824)
arahy.Tifrunner.gnm2.ann1.0D471F	arahy.0D471F	--	0.865224	0.751452	0.521362	1.49941	1.11907	2.22635	1.95258	3.23881	2.11729	5.87914	10.9943	12.5021	--	--	--	0.00111631	-1.95808	down	0.195778	-0.859733	normal	0.000510729	1.70629	up	4.20222e-08	-2.5669	down	--	--	Molecular Function: translation initiation factor activity (GO:0003743);; Biological Process: translational initiation (GO:0006413);;	K03113|1.2e-51|adu:107477746|K03113 translation initiation factor 1 | (RefSeq) protein translation factor SUI1 homolog	RNA transport (ko03013)	[J]	Translation, ribosomal structure and biogenesis	Translation initiation factor SUI1	Protein translation factor SUI1 homolog OS=Salix bakko OX=72444 PE=3 SV=1	J	Translation, ribosomal structure and biogenesis	hypothetical protein C3L33_09906, partial [Rhododendron williamsianum]	biological process: metabolic process (GO:0008152);; biological process: cellular process (GO:0009987);; molecular function: binding (GO:0005488)
arahy.Tifrunner.gnm2.ann1.0D8J24	arahy.0D8J24	LOC112766536	1.93764	1.26354	1.71972	1.81606	2.70728	4.6195	2.58842	6.0808	3.21975	6.1832	7.12264	7.10286	0.304658	0.863175	normal	0.000110054	-1.51841	down	0.244477	-0.652279	normal	0.384551	0.512917	normal	0.00350096	-1.16743	down	--	--	Biological Process: male meiosis II (GO:0007142);;	--	--	--	--	--	Protein JASON OS=Arabidopsis thaliana OX=3702 GN=JASON PE=2 SV=1	--	--	protein JASON isoform X1 [Arachis hypogaea]	biological process: reproduction (GO:0000003);; biological process: cellular process (GO:0009987);; biological process: reproductive process (GO:0022414);; biological process: multicellular organismal process (GO:0032501);; biological process: single-organism process (GO:0044699);; biological process: multi-organism process (GO:0051704);; biological process: cellular component organization or bio…
arahy.Tifrunner.gnm2.ann1.0DH8ES	arahy.0DH8ES	LOC107618536	1.0604	1.41704	2.1688	2.52017	2.29069	9.60608	1.30511	1.5774	1.28879	14.1598	5.73702	6.74572	0.133054	1.55733	normal	0.934027	-0.0689636	normal	0.0185705	1.48897	up	8.50042e-09	2.35956	up	0.598942	-0.87176	normal	--	--	--	K00993|1.7e-64|bna:106453259|K00993 ethanolaminephosphotransferase [EC:2.7.8.1] | (RefSeq) uncharacterized protein LOC106453259	Phosphonate and phosphinate metabolism (ko00440);; Glycerophospholipid metabolism (ko00564);; Ether lipid metabolism (ko00565)	--	--	Protein of unknown function (DUF1262)	--	S	Function unknown	uncharacterized protein LOC107618536 [Arachis ipaensis]	--
arahy.Tifrunner.gnm2.ann1.0E1AJJ	arahy.0E1AJJ	LOC107496232	0.225943	0.267609	0.125456	0.465206	0.218606	0.372242	2.17947	1.3555	1.72968	1.14139	1.61544	1.61464	0.785034	0.682523	normal	2.74575e-17	-3.28795	down	1.48275e-12	-2.60052	down	0.247683	-0.575222	normal	3.01474e-07	-2.02561	down	--	--	Molecular Function: hydrolase activity (GO:0016787);;	--	--	[T]	Signal transduction mechanisms	Nudix hydrolase domain	Nudix hydrolase 2 OS=Arabidopsis thaliana OX=3702 GN=NUDT2 PE=1 SV=1	T	Signal transduction mechanisms	nudix hydrolase 2 isoform X3 [Arachis duranensis]	molecular function: catalytic activity (GO:0003824)
arahy.Tifrunner.gnm2.ann1.0ES9VU	arahy.0ES9VU	LOC107474358	0.873117	1.77982	0.694053	1.45146	1.39827	1.10109	2.17229	2.24935	3.2172	2.15713	3.27856	3.34575	0.976084	0.183275	normal	0.0050186	-1.42116	down	0.000337215	-1.2345	down	0.931914	-0.105556	normal	0.00267222	-1.12977	down	[T]	Signal transduction mechanisms	Molecular Function: phosphoprotein phosphatase activity (GO:0004721);; Molecular Function: metal ion binding (GO:0046872);;	K06269|7.4e-194|adu:107474358|K06269 serine/threonine-protein phosphatase PP1 catalytic subunit [EC:3.1.3.16] | (RefSeq) serine/threonine-protein phosphatase PP1	mRNA surveillance pathway (ko03015)	[TR]	Signal transduction mechanisms;; General function prediction only	Calcineurin-like phosphoesterase	Serine/threonine-protein phosphatase PP1 OS=Oryza sativa subsp. japonica OX=39947 GN=Os03g0268000 PE=2 SV=2	T	Signal transduction mechanisms	serine/threonine-protein phosphatase PP1 [Arachis duranensis]	biological process: metabolic process (GO:0008152);; biological process: cellular process (GO:0009987);; molecular function: catalytic activity (GO:0003824);; molecular function: binding (GO:0005488)
arahy.Tifrunner.gnm2.ann1.0F9NE8	arahy.0F9NE8	LOC112703723	5.85322	8.49927	9.19802	9.60236	9.56977	11.2393	18.9364	15.9586	16.1191	9.2963	23.2515	20.006	0.744318	0.30474	normal	1.54812e-08	-1.3489	down	1.4837e-09	-1.04081	down	0.797767	-0.25441	normal	0.0847481	-0.785839	normal	--	--	Cellular Component: integral component of membrane (GO:0016021);;	K03021|1.1e-50|mtr:MTR_8g023445|K03021 DNA-directed RNA polymerase III subunit RPC2 [EC:2.7.7.6] | (RefSeq) DNA-directed RNA polymerase	RNA polymerase (ko03020)	[R]	General function prediction only	Leucine rich repeat	Receptor-like protein EIX2 OS=Solanum lycopersicum OX=4081 GN=EIX2 PE=1 SV=2	G	Carbohydrate transport and metabolism	receptor-like protein EIX2 [Arachis hypogaea]	cellular component: membrane (GO:0016020);; cellular component: membrane part (GO:0044425)
arahy.Tifrunner.gnm2.ann1.0FI6RG	arahy.0FI6RG	LOC107629529	6.91978	2.11159	1.7825	2.72808	5.56984	5.18177	1.01552	0.610447	0.995473	5.5498	4.64947	3.33429	0.974234	0.240769	normal	0.00687463	1.80442	up	3.90474e-07	2.04626	up	8.55794e-08	2.04126	up	0.997116	0.00386343	normal	[Q]	Secondary metabolites biosynthesis, transport and catabolism	Biological Process: biosynthetic process (GO:0009058);; Molecular Function: transferase activity, transferring acyl groups other than amino-acyl groups (GO:0016747);;	K00660|1.7e-218|aip:107629529|K00660 chalcone synthase [EC:2.3.1.74] | (RefSeq) chalcone synthase	Flavonoid biosynthesis (ko00941);; Circadian rhythm - plant (ko04712)	--	--	Chalcone and stilbene synthases, N-terminal domain	Chalcone synthase OS=Pueraria montana var. lobata OX=3893 GN=CHS PE=2 SV=1	H	Coenzyme transport and metabolism	chalcone synthase [Arachis ipaensis]	biological process: metabolic process (GO:0008152);; molecular function: catalytic activity (GO:0003824)
arahy.Tifrunner.gnm2.ann1.0FU07W	arahy.0FU07W	LOC107462027	1.47277	2.09202	1.74405	1.8618	1.28132	1.7051	2.74236	2.00421	2.29876	2.94739	4.38767	3.57367	0.937461	-0.197891	normal	0.0434452	-0.640541	normal	0.00436497	-0.834684	normal	0.560397	0.326656	normal	9.38623e-05	-1.1616	down	--	--	Cellular Component: nucleus (GO:0005634);; Biological Process: regulation of transcription, DNA-templated (GO:0006355);; Molecular Function: lipid binding (GO:0008289);; Molecular Function: sequence-specific DNA binding (GO:0043565);;	K09338|0.0e+00|adu:107462027|K09338 homeobox-leucine zipper protein | (RefSeq) homeobox-leucine zipper protein HDG2 isoform X1	--	--	--	START domain	Homeobox-leucine zipper protein HDG2 OS=Arabidopsis thaliana OX=3702 GN=HDG2 PE=1 SV=1	K	Transcription	homeobox-leucine zipper protein HDG2 isoform X1 [Arachis duranensis]	cellular component: cell (GO:0005623);; cellular component: organelle (GO:0043226);; cellular component: cell part (GO:0044464);; biological process: biological regulation (GO:0065007);; molecular function: binding (GO:0005488)
arahy.Tifrunner.gnm2.ann1.0FVV8A	arahy.0FVV8A	LOC112790587	2.58827	2.06826	4.72391	2.39893	1.98099	2.58671	4.50705	3.88612	3.96828	3.60352	4.24678	3.99946	0.715889	-0.492211	normal	0.141863	-0.63389	normal	1.22631e-07	-1.1218	down	0.258896	-0.364945	normal	0.00210089	-0.75783	normal	[I]	Lipid transport and metabolism	Biological Process: lipid metabolic process (GO:0006629);; Molecular Function: phosphoric diester hydrolase activity (GO:0008081);;	K01126|2.5e-22|oeu:111402161|K01126 glycerophosphoryl diester phosphodiesterase [EC:3.1.4.46] | (RefSeq) glycerophosphodiester phosphodiesterase GDPD6-like	Glycerophospholipid metabolism (ko00564)	[C]	Energy production and conversion	Glycerophosphoryl diester phosphodiesterase family	Glycerophosphodiester phosphodiesterase GDPDL4 OS=Arabidopsis thaliana OX=3702 GN=GDPDL4 PE=1 SV=1	C	Energy production and conversion	glycerophosphodiester phosphodiesterase GDPDL4 [Arachis hypogaea]	biological process: metabolic process (GO:0008152);; biological process: single-organism process (GO:0044699);; molecular function: catalytic activity (GO:0003824)
arahy.Tifrunner.gnm2.ann1.0FWB0U	arahy.0FWB0U	LOC112711635	5.05422	6.92189	6.84183	6.29269	6.42014	7.21232	9.13053	8.10122	10.3497	12.7711	16.7762	19.6449	0.996404	0.018126	normal	0.00135853	-0.785911	normal	9.66722e-05	-0.764514	normal	0.141155	0.528662	normal	7.95031e-09	-1.29356	down	--	--	Biological Process: response to acid chemical (GO:0001101);; Molecular Function: molecular_function (GO:0003674);; Molecular Function: transcription factor activity, sequence-specific DNA binding (GO:0003700);; Molecular Function: protein binding (GO:0005515);; Cellular Component: cellular_component (GO:0005575);; Cellular Component: intracellular (GO:0005622);; Cellular Component: cell (GO:00056…	K09422|7.2e-27|aip:107615914|K09422 transcription factor MYB, plant | (RefSeq) transcription repressor MYB6-like	--	--	--	RWP-RK domain	Protein NLP7 OS=Arabidopsis thaliana OX=3702 GN=NLP7 PE=1 SV=2	K	Transcription	protein NLP7 isoform X1 [Arachis hypogaea]	biological process: response to stimulus (GO:0050896);; biological process: biological regulation (GO:0065007);; molecular function: nucleic acid binding transcription factor activity (GO:0001071);; molecular function: binding (GO:0005488);; cellular component: cell (GO:0005623);; cellular component: cell part (GO:0044464);; cellular component: organelle (GO:0043226);; biological process: metabol…
arahy.Tifrunner.gnm2.ann1.0FXL97	arahy.0FXL97	--	10.3732	28.1424	36.4055	9.01431	9.51389	6.66929	13.6142	11.6885	37.3213	7.39264	10.9554	9.53534	0.00721634	-1.62448	down	0.994213	0.00812606	normal	0.00133329	-1.61237	down	0.016081	-1.47347	down	0.868	-0.137707	normal	--	--	--	--	--	--	--	--	Uncharacterized protein ORF91 OS=Phalaenopsis aphrodite subsp. formosana OX=308872 PE=4 SV=1	--	--	hypothetical protein TanjilG_08301 [Lupinus angustifolius]	--
arahy.Tifrunner.gnm2.ann1.0G1Q0G	arahy.0G1Q0G	LOC112714330	81.4812	68.6268	47.0839	58.003	56.0342	32.5947	41.5509	30.426	20.3761	7.62578	18.8047	7.20497	0.637114	-0.495738	normal	0.0284021	0.870032	normal	0.434912	0.378547	normal	0.000784852	-1.7453	down	1.70406e-06	2.12297	up	--	--	Cellular Component: integral component of membrane (GO:0016021);;	--	--	--	--	Cotton fibre expressed protein	--	S	Function unknown	uncharacterized protein LOC112714330 [Arachis hypogaea]	cellular component: membrane (GO:0016020);; cellular component: membrane part (GO:0044425)
arahy.Tifrunner.gnm2.ann1.0G1U1N	arahy.0G1U1N	LOC112698770	5.42682	2.41232	2.06596	7.51443	7.01664	9.97412	4.92938	9.14062	5.97079	10.2045	6.81551	8.84677	0.12855	1.22794	normal	0.0379148	-1.22607	down	0.994593	0.00599601	normal	0.963316	0.0672303	normal	0.943732	-0.064591	normal	--	--	Cellular Component: integral component of membrane (GO:0016021);; Biological Process: regulation of amino acid export (GO:0080143);;	K13128|9.1e-09|smo:SELMODRAFT_444691|K13128 zinc finger CCHC domain-containing protein 8 | (RefSeq) hypothetical protein	--	--	--	--	Protein GLUTAMINE DUMPER 3 OS=Arabidopsis thaliana OX=3702 GN=GDU3 PE=1 SV=1	S	Function unknown	protein GLUTAMINE DUMPER 3 [Arachis hypogaea]	cellular component: membrane (GO:0016020);; cellular component: membrane part (GO:0044425);; biological process: biological regulation (GO:0065007)
arahy.Tifrunner.gnm2.ann1.0G4LNA	arahy.0G4LNA	--	1.02499	1.37322	0.67583	1.6945	0.974753	1.87435	3.34839	2.96961	2.88629	3.75248	3.35131	3.6899	--	--	--	0.000222874	-1.81073	down	0.0064097	-1.31059	down	0.94998	-0.0790901	normal	0.0153579	-1.23328	down	--	--	Molecular Function: double-stranded DNA binding (GO:0003690);; Biological Process: regulation of transcription, DNA-templated (GO:0006355);; Biological Process: ubiquitin-dependent protein catabolic process (GO:0006511);; Molecular Function: ubiquitin protein ligase binding (GO:0031625);;	K15032|2.3e-70|aip:107638473|K15032 mTERF domain-containing protein, mitochondrial | (RefSeq) uncharacterized protein LOC107638473	--	[D]	Cell cycle control, cell division, chromosome partitioning	mTERF	Cullin-1 OS=Oryza sativa subsp. japonica OX=39947 GN=CUL1 PE=1 SV=1	K	Transcription	Cullin [Arachis hypogaea]	molecular function: binding (GO:0005488);; biological process: biological regulation (GO:0065007);; biological process: metabolic process (GO:0008152);; biological process: cellular process (GO:0009987)
arahy.Tifrunner.gnm2.ann1.0GZ16Q	arahy.0GZ16Q	LOC107624034	6.46679	5.13682	4.50386	6.06084	4.66379	5.8127	6.72504	9.60771	9.41157	6.68217	3.27662	4.85629	0.994706	-0.0305006	normal	0.00326665	-0.899983	normal	0.000456023	-0.926309	normal	0.00445687	-1.10535	down	0.830154	0.175841	normal	--	--	Molecular Function: ubiquitin-protein transferase activity (GO:0004842);;	K10260|9.6e-20|ota:OT_ostta09g00430|K10260 F-box and WD-40 domain protein 7 | (RefSeq) WD40/YVTN repeat-like-containing domain	Ubiquitin mediated proteolysis (ko04120)	[S]	Function unknown	U-box domain	U-box domain-containing protein 8 OS=Arabidopsis thaliana OX=3702 GN=PUB8 PE=2 SV=1	S	Function unknown	U-box domain-containing protein 8 [Arachis ipaensis]	molecular function: catalytic activity (GO:0003824)
arahy.Tifrunner.gnm2.ann1.0H0ATF	arahy.0H0ATF	--	3.7577	3.66692	4.34902	5.2862	5.16254	9.30011	11.659	11.3469	11.4076	16.1741	15.2518	15.2949	0.232227	0.671113	normal	1.97051e-29	-1.76879	down	7.25928e-05	-1.09502	down	0.650749	0.144937	normal	1.39978e-05	-1.24077	down	--	--	Molecular Function: manganese ion transmembrane transporter activity (GO:0005384);; Cellular Component: integral component of membrane (GO:0016021);; Biological Process: cellular manganese ion homeostasis (GO:0030026);;	--	--	--	--	--	Membrane protein of ER body-like protein OS=Arabidopsis thaliana OX=3702 GN=MEBL PE=2 SV=1	S	Function unknown	Membrane protein of ER body [Arachis hypogaea]	biological process: localization (GO:0051179);; molecular function: transporter activity (GO:0005215);; cellular component: membrane (GO:0016020);; cellular component: membrane part (GO:0044425);; biological process: cellular process (GO:0009987);; biological process: single-organism process (GO:0044699);; biological process: biological regulation (GO:0065007)
arahy.Tifrunner.gnm2.ann1.0H1B5V	arahy.0H1B5V	LOC107488055	1.26836	0.92216	0.705759	1.82584	1.69653	1.70065	1.58633	4.70006	1.77244	3.98077	1.27886	1.75233	0.213225	0.782676	normal	0.00152038	-1.68386	down	0.0812014	-0.897161	normal	0.701516	-0.503567	normal	0.648842	-0.400728	normal	--	--	--	--	--	--	--	Filament-like plant protein, long coiled-coil	Filament-like plant protein 5 OS=Arabidopsis thaliana OX=3702 GN=FPP5 PE=2 SV=2	S	Function unknown	filament-like plant protein 4 [Arachis duranensis]	--
arahy.Tifrunner.gnm2.ann1.0HE1Z7	arahy.0HE1Z7	LOC107487419	502.272	227.724	727.551	88.8662	174.867	432.269	53.2513	96.9207	34.4061	20.1561	32.5394	11.5325	0.748501	-1.13262	normal	4.81074e-09	2.75823	up	0.121379	1.62872	normal	0.000704565	-1.80419	down	0.000229135	3.43169	up	[G]	Carbohydrate transport and metabolism	Molecular Function: chitinase activity (GO:0004568);; Biological Process: carbohydrate metabolic process (GO:0005975);; Biological Process: chitin catabolic process (GO:0006032);; Biological Process: cell wall macromolecule catabolic process (GO:0016998);;	K20547|4.5e-157|adu:107487419|K20547 basic endochitinase B [EC:3.2.1.14] | (RefSeq) acidic 27 kDa endochitinase	Amino sugar and nucleotide sugar metabolism (ko00520);; MAPK signaling pathway - plant (ko04016)	[R]	General function prediction only	Chitinase class I	Basic endochitinase OS=Vitis vinifera OX=29760 GN=CHIT1B PE=2 SV=1	U	Intracellular trafficking, secretion, and vesicular transport	acidic 27 kDa endochitinase [Arachis duranensis]	molecular function: catalytic activity (GO:0003824);; biological process: metabolic process (GO:0008152);; biological process: cellular process (GO:0009987)
arahy.Tifrunner.gnm2.ann1.0I35HW	arahy.0I35HW	LOC107609876	8.46599	5.27524	5.14204	6.13308	5.71385	5.44904	16.3328	15.0653	11.0945	8.5695	8.32867	5.6404	0.94221	-0.195467	normal	6.97897e-06	-1.39382	down	4.97403e-14	-1.58534	down	4.18311e-05	-1.2165	down	0.359954	-0.370955	normal	[IR]	Lipid transport and metabolism;; General function prediction only	Molecular Function: hydrolase activity, acting on ester bonds (GO:0016788);;	K14209|4.7e-72|ats:109773794|K14209 solute carrier family 36 (proton-coupled amino acid transporter) | (RefSeq) uncharacterized protein LOC109773794	--	--	--	GDSL-like Lipase/Acylhydrolase	GDSL esterase/lipase EXL3 OS=Arabidopsis thaliana OX=3702 GN=EXL3 PE=2 SV=1	I	Lipid transport and metabolism	GDSL esterase/lipase EXL3 [Arachis ipaensis]	molecular function: catalytic activity (GO:0003824)
arahy.Tifrunner.gnm2.ann1.0I4CS6	arahy.0I4CS6	LOC107634044	29.0963	49.9896	28.5791	19.7673	21.1255	9.98083	26.7557	20.2475	20.7717	5.19049	9.24079	6.92244	0.0279196	-1.14611	down	0.277529	0.437661	normal	0.0596299	-0.704831	normal	1.52402e-11	-1.96553	down	0.00178257	1.2592	up	--	--	Molecular Function: molecular_function (GO:0003674);; Molecular Function: catalytic activity (GO:0003824);; Cellular Component: cellular_component (GO:0005575);; Cellular Component: intracellular (GO:0005622);; Cellular Component: cell (GO:0005623);; Cellular Component: cytoplasm (GO:0005737);; Biological Process: biological_process (GO:0008150);; Biological Process: metabolic process (GO:0008152…	K03671|3.1e-10|ppp:112286750|K03671 thioredoxin 1 | (RefSeq) thioredoxin F-type, chloroplastic-like	--	[O]	Posttranslational modification, protein turnover, chaperones	Thioredoxin	Thioredoxin-like 1-1, chloroplastic OS=Arabidopsis thaliana OX=3702 GN=At1g08570 PE=2 SV=1	O	Posttranslational modification, protein turnover, chaperones	thioredoxin-like 1-1, chloroplastic [Arachis ipaensis]	molecular function: catalytic activity (GO:0003824);; cellular component: cell (GO:0005623);; cellular component: cell part (GO:0044464);; biological process: metabolic process (GO:0008152);; cellular component: organelle (GO:0043226);; cellular component: organelle part (GO:0044422);; cellular component: membrane (GO:0016020);; biological process: single-organism process (GO:0044699);; biologica…
arahy.Tifrunner.gnm2.ann1.0IF9U9	arahy.0IF9U9	LOC112697179	0.488836	0.161273	0.302089	0.296015	0.272904	0.38048	0.374224	1.06426	0.669921	0.746962	1.09414	0.655371	--	--	--	0.0799814	-1.3427	normal	--	--	--	0.984916	-0.0408154	normal	0.017539	-1.37858	down	[E]	Amino acid transport and metabolism	Molecular Function: oxidoreductase activity (GO:0016491);;	K12259|0.0e+00|aip:107643022|K12259 spermine oxidase [EC:1.5.3.16 1.5.3.-] | (RefSeq) probable polyamine oxidase 5	Arginine and proline metabolism (ko00330);; beta-Alanine metabolism (ko00410)	[H]	Coenzyme transport and metabolism	Flavin containing amine oxidoreductase	Probable polyamine oxidase 5 OS=Arabidopsis thaliana OX=3702 GN=PAO5 PE=1 SV=1	H	Coenzyme transport and metabolism	probable polyamine oxidase 5 [Arachis hypogaea]	molecular function: catalytic activity (GO:0003824)
arahy.Tifrunner.gnm2.ann1.0II3I9	arahy.0II3I9	LOC112710495	88.0898	102.104	81.3631	94.6871	79.2254	57.7156	60.4818	67.9198	62.1571	21.9559	20.0178	15.745	0.785198	-0.294837	normal	0.202865	0.284139	normal	0.990883	-0.0060933	normal	1.04927e-27	-2.02607	down	3.46508e-16	2.01709	up	[E]	Amino acid transport and metabolism	Molecular Function: oxidoreductase activity, acting on the aldehyde or oxo group of donors, NAD or NADP as acceptor (GO:0016620);;	K00294|0.0e+00|aip:107633483|K00294 1-pyrroline-5-carboxylate dehydrogenase [EC:1.2.1.88] | (RefSeq) probable aldehyde dehydrogenase isoform X1	Alanine, aspartate and glutamate metabolism (ko00250);; Arginine and proline metabolism (ko00330)	[C]	Energy production and conversion	Aldehyde dehydrogenase family	Delta-1-pyrroline-5-carboxylate dehydrogenase 12A1, mitochondrial OS=Arabidopsis thaliana OX=3702 GN=ALDH12A1 PE=2 SV=1	C	Energy production and conversion	probable aldehyde dehydrogenase isoform X1 [Arachis hypogaea]	biological process: metabolic process (GO:0008152);; biological process: single-organism process (GO:0044699);; molecular function: catalytic activity (GO:0003824)
arahy.Tifrunner.gnm2.ann1.0J0X0V	arahy.0J0X0V	LOC107476301	1.53106	3.70538	5.28625	5.41521	6.12808	7.11228	15.711	13.8895	16.8764	10.9418	15.3315	15.3452	0.491922	0.764785	normal	8.36119e-09	-2.38106	down	3.57383e-17	-1.61289	down	0.197371	-0.463171	normal	2.76288e-06	-1.14997	down	[R]	General function prediction only	Biological Process: cytokinin biosynthetic process (GO:0009691);; Molecular Function: hydrolase activity (GO:0016787);;	K22522|1.9e-121|adu:107476301|K22522 cytokinin riboside 5'-monophosphate phosphoribohydrolase [EC:3.2.2.-] | (RefSeq) cytokinin riboside 5'-monophosphate phosphoribohydrolase LOG3	--	--	--	Possible lysine decarboxylase	Cytokinin riboside 5&apos;-monophosphate phosphoribohydrolase LOG3 OS=Arabidopsis thaliana OX=3702 GN=LOG3 PE=1 SV=1	G	Carbohydrate transport and metabolism	cytokinin riboside 5&apos;-monophosphate phosphoribohydrolase LOG3 [Arachis duranensis]	biological process: metabolic process (GO:0008152);; biological process: cellular process (GO:0009987);; biological process: biological regulation (GO:0065007);; molecular function: catalytic activity (GO:0003824)
arahy.Tifrunner.gnm2.ann1.0J7BXD	arahy.0J7BXD	LOC112764139	1.28022	1.25218	1.19862	1.66015	1.41061	1.2251	2.13304	2.43427	3.68151	1.63722	3.23062	3.35659	0.972463	0.137124	normal	0.000102687	-1.37334	down	0.000555658	-1.2322	down	0.77528	-0.305225	normal	0.0557489	-0.927493	normal	--	--	Cellular Component: integral component of membrane (GO:0016021);; Biological Process: oxidation-reduction process (GO:0055114);;	--	--	[T]	Signal transduction mechanisms	DOMON domain	Cytochrome b561 and DOMON domain-containing protein At3g61750 OS=Arabidopsis thaliana OX=3702 GN=At3g61750 PE=3 SV=1	T	Signal transduction mechanisms	cytochrome b561 and DOMON domain-containing protein At3g61750 isoform X2 [Arachis hypogaea]	cellular component: membrane (GO:0016020);; cellular component: membrane part (GO:0044425);; biological process: metabolic process (GO:0008152);; biological process: single-organism process (GO:0044699)
arahy.Tifrunner.gnm2.ann1.0J9HE3	arahy.0J9HE3	LOC112702548	37.8581	14.7656	25.4792	18.9012	24.8721	47.8972	9.78309	12.5518	6.76467	37.6261	22.3454	24.1548	0.980495	0.158069	normal	0.00671238	1.20259	up	0.000681972	1.36365	up	0.000716159	1.22643	up	0.897463	0.134634	normal	[O]	Posttranslational modification, protein turnover, chaperones	Biological Process: response to reactive oxygen species (GO:0000302);; Cellular Component: cellular_component (GO:0005575);; Cellular Component: intracellular (GO:0005622);; Cellular Component: cell (GO:0005623);; Cellular Component: cytoplasm (GO:0005737);; Cellular Component: peroxisome (GO:0005777);; Cellular Component: peroxisomal matrix (GO:0005782);; Biological Process: protein folding (GO:…	K13993|1.6e-79|adu:107457913|K13993 HSP20 family protein | (RefSeq) 15.7 kDa heat shock protein, peroxisomal	Protein processing in endoplasmic reticulum (ko04141)	[O]	Posttranslational modification, protein turnover, chaperones	Hsp20/alpha crystallin family	15.7 kDa heat shock protein, peroxisomal OS=Arabidopsis thaliana OX=3702 GN=HSP15.7 PE=2 SV=1	O	Posttranslational modification, protein turnover, chaperones	15.7 kDa heat shock protein, peroxisomal [Arachis hypogaea]	biological process: response to stimulus (GO:0050896);; cellular component: cell (GO:0005623);; cellular component: cell part (GO:0044464);; cellular component: organelle (GO:0043226);; cellular component: membrane-enclosed lumen (GO:0031974);; cellular component: organelle part (GO:0044422);; biological process: cellular process (GO:0009987)
arahy.Tifrunner.gnm2.ann1.0JB8QE	arahy.0JB8QE	LOC112747486	9.22091	11.378	9.33213	12.8046	13.6389	11.4566	16.6327	16.7692	20.2066	15.381	21.7534	23.4481	0.675446	0.275395	normal	1.9875e-07	-1.07548	down	2.95645e-05	-0.796662	normal	0.866786	-0.128482	normal	0.0145624	-0.669169	normal	[S]	Function unknown	Cellular Component: integral component of membrane (GO:0016021);;	--	--	[CU]	Energy production and conversion;; Intracellular trafficking, secretion, and vesicular transport	--	Uncharacterized protein At5g03900, chloroplastic OS=Arabidopsis thaliana OX=3702 GN=At5g03900 PE=2 SV=2	--	--	uncharacterized protein At5g03900, chloroplastic [Arachis hypogaea]	cellular component: membrane (GO:0016020);; cellular component: membrane part (GO:0044425)
arahy.Tifrunner.gnm2.ann1.0K456L	arahy.0K456L	--	1.64009	1.29948	1.08611	0.936345	1.48342	0.451302	0.444045	0.215048	0.545421	0.653499	1.66482	0.807759	0.851236	-0.541861	normal	0.00912061	1.46932	up	0.271563	0.930504	normal	0.305003	1.04501	normal	0.949614	-0.114246	normal	[QV]	Secondary metabolites biosynthesis, transport and catabolism;; Defense mechanisms	Molecular Function: monooxygenase activity (GO:0004497);; Molecular Function: iron ion binding (GO:0005506);; Cellular Component: integral component of membrane (GO:0016021);; Molecular Function: oxidoreductase activity, acting on paired donors, with incorporation or reduction of molecular oxygen (GO:0016705);; Molecular Function: heme binding (GO:0020037);;	K15472|1.6e-133|nau:109237629|K15472 premnaspirodiene oxygenase [EC:1.14.14.151] | (RefSeq) premnaspirodiene oxygenase	Sesquiterpenoid and triterpenoid biosynthesis (ko00909)	[Q]	Secondary metabolites biosynthesis, transport and catabolism	Cytochrome P450	Cytochrome P450 71D8 OS=Glycine max OX=3847 GN=CYP71D8 PE=2 SV=1	Q	Secondary metabolites biosynthesis, transport and catabolism	Cytochrome P450 [Arachis hypogaea]	biological process: metabolic process (GO:0008152);; biological process: single-organism process (GO:0044699);; molecular function: catalytic activity (GO:0003824);; molecular function: binding (GO:0005488);; cellular component: membrane (GO:0016020);; cellular component: membrane part (GO:0044425)
arahy.Tifrunner.gnm2.ann1.0LCG0H	arahy.0LCG0H	--	2.05195	1.73502	2.00215	1.89457	1.212	1.96307	3.31684	2.81623	4.01697	2.16132	4.61833	3.57522	0.951799	-0.26441	normal	0.0100196	-1.03826	down	0.00235022	-1.29885	down	0.821047	-0.270583	normal	0.0938099	-1.02742	normal	[G]	Carbohydrate transport and metabolism	Molecular Function: catalytic activity (GO:0003824);;	K15634|4.4e-55|aip:107626480|K15634 2,3-bisphosphoglycerate-dependent phosphoglycerate mutase [EC:5.4.2.11] | (RefSeq) phosphoglycerate mutase-like protein 4 isoform X1	Glycolysis / Gluconeogenesis (ko00010);; Glycine, serine and threonine metabolism (ko00260);; Carbon metabolism (ko01200);; Biosynthesis of amino acids (ko01230)	[G]	Carbohydrate transport and metabolism	Histidine phosphatase superfamily (branch 1)	Phosphoglycerate mutase-like protein 4 OS=Arabidopsis thaliana OX=3702 GN=At3g50520 PE=2 SV=1	G	Carbohydrate transport and metabolism	hypothetical protein Ahy_B01g052657 [Arachis hypogaea]	molecular function: catalytic activity (GO:0003824)
arahy.Tifrunner.gnm2.ann1.0LE9N4	arahy.0LE9N4	LOC112785442	4.39973	6.17549	1.96005	7.8251	7.01981	6.68738	11.7654	11.998	15.6962	12.7257	12.3209	12.4587	0.51787	0.709039	normal	1.19097e-05	-1.87841	down	1.28972e-08	-1.16676	down	0.227132	-0.380048	normal	2.34164e-06	-0.78813	normal	[G]	Carbohydrate transport and metabolism	Molecular Function: hydrolase activity, hydrolyzing O-glycosyl compounds (GO:0004553);; Cellular Component: cell wall (GO:0005618);; Biological Process: xyloglucan metabolic process (GO:0010411);; Molecular Function: xyloglucan:xyloglucosyl transferase activity (GO:0016762);; Biological Process: cell wall biogenesis (GO:0042546);; Cellular Component: apoplast (GO:0048046);; Biological Process: ce…	K08235|3.8e-176|adu:107476473|K08235 xyloglucan:xyloglucosyl transferase [EC:2.4.1.207] | (RefSeq) xyloglucan endotransglucosylase/hydrolase protein 31	--	--	--	Glycosyl hydrolases family 16	Xyloglucan endotransglucosylase/hydrolase protein 31 OS=Arabidopsis thaliana OX=3702 GN=XTH31 PE=1 SV=2	G	Carbohydrate transport and metabolism	xyloglucan endotransglucosylase/hydrolase protein 31 [Arachis hypogaea]	molecular function: catalytic activity (GO:0003824);; cellular component: cell (GO:0005623);; cellular component: cell part (GO:0044464);; biological process: metabolic process (GO:0008152);; biological process: cellular process (GO:0009987);; biological process: cellular component organization or biogenesis (GO:0071840);; cellular component: extracellular region (GO:0005576)
arahy.Tifrunner.gnm2.ann1.0LPM9G	arahy.0LPM9G	LOC107614839	1.61176	2.01053	2.92196	2.04447	1.39452	1.78089	0.882685	0.362285	0.753992	1.06559	0.950134	0.940924	0.877165	-0.394785	normal	0.0156306	1.44093	up	0.101775	1.05134	normal	--	--	--	0.160088	0.837249	normal	--	--	Molecular Function: molecular_function (GO:0003674);; Molecular Function: catalytic activity (GO:0003824);; Molecular Function: ubiquitin-protein transferase activity (GO:0004842);; Molecular Function: protein binding (GO:0005515);; Cellular Component: cellular_component (GO:0005575);; Cellular Component: intracellular (GO:0005622);; Cellular Component: cell (GO:0005623);; Cellular Component: nuc…	--	--	--	--	F-box domain	F-box/kelch-repeat protein At3g06240 OS=Arabidopsis thaliana OX=3702 GN=At3g06240 PE=2 SV=1	S	Function unknown	F-box/kelch-repeat protein At3g23880-like [Arachis ipaensis]	molecular function: catalytic activity (GO:0003824);; molecular function: binding (GO:0005488);; cellular component: cell (GO:0005623);; cellular component: cell part (GO:0044464);; cellular component: organelle (GO:0043226);; biological process: metabolic process (GO:0008152);; biological process: cellular process (GO:0009987)
arahy.Tifrunner.gnm2.ann1.0LT2FK	arahy.0LT2FK	--	0.538138	0.780623	0.457277	0.344737	0.278447	0.40678	1.0427	0.586714	0.87707	0.577463	0.761304	0.57643	0.433374	-0.839405	normal	0.172678	-0.735002	normal	0.000320574	-1.57202	down	0.266554	-0.696536	normal	0.111031	-0.875632	normal	[GI]	Carbohydrate transport and metabolism;; Lipid transport and metabolism	Molecular Function: enzyme inhibitor activity (GO:0004857);; Molecular Function: pectinesterase activity (GO:0030599);; Biological Process: cell wall modification (GO:0042545);; Molecular Function: aspartyl esterase activity (GO:0045330);; Biological Process: pectin catabolic process (GO:0045490);;	K01051|6.0e-82|egu:105036793|K01051 pectinesterase [EC:3.1.1.11] | (RefSeq) pectinesterase-like	Pentose and glucuronate interconversions (ko00040)	--	--	Pectinesterase	Probable pectinesterase/pectinesterase inhibitor 51 OS=Arabidopsis thaliana OX=3702 GN=PME51 PE=2 SV=1	G	Carbohydrate transport and metabolism	putative pectinesterase/pectinesterase inhibitor [Arachis hypogaea]	biological process: biological regulation (GO:0065007);; molecular function: molecular function regulator (GO:0098772);; molecular function: catalytic activity (GO:0003824);; biological process: cellular process (GO:0009987);; biological process: cellular component organization or biogenesis (GO:0071840);; biological process: metabolic process (GO:0008152)
arahy.Tifrunner.gnm2.ann1.0M1DUZ	arahy.0M1DUZ	LOC112703808	27.8342	56.1978	4.73833	37.1141	22.0216	24.5324	126.926	65.6189	103.828	29.1663	76.8891	74.0395	0.991958	-0.159143	normal	0.12457	-1.96466	normal	6.8495e-12	-2.12178	down	0.0797462	-1.02239	normal	0.0210548	-1.09844	down	[OT]	Posttranslational modification, protein turnover, chaperones;; Signal transduction mechanisms	Cellular Component: cellular_component (GO:0005575);; Cellular Component: intracellular (GO:0005622);; Cellular Component: cell (GO:0005623);; Cellular Component: cytoplasm (GO:0005737);; Biological Process: response to stress (GO:0006950);; Biological Process: biological_process (GO:0008150);; Biological Process: response to temperature stimulus (GO:0009266);; Biological Process: response to rad…	K03844|6.7e-37|mng:MNEG_1379|K03844 alpha-1,2-mannosyltransferase [EC:2.4.1.131] | (RefSeq) alpha-1,2-mannosyltransferase	N-Glycan biosynthesis (ko00510);; Various types of N-glycan biosynthesis (ko00513)	--	--	ACT domain	ACT domain-containing protein ACR11 OS=Arabidopsis thaliana OX=3702 GN=ACR11 PE=1 SV=1	S	Function unknown	ACT domain-containing protein ACR11-like [Arachis hypogaea]	cellular component: cell (GO:0005623);; cellular component: cell part (GO:0044464);; biological process: response to stimulus (GO:0050896);; cellular component: organelle (GO:0043226);; cellular component: organelle part (GO:0044422);; cellular component: membrane (GO:0016020)
arahy.Tifrunner.gnm2.ann1.0M9QLC	arahy.0M9QLC	LOC107604905	0.940275	1.30467	1.17658	2.10309	1.65926	3.73617	1.50627	2.66698	3.73585	6.32657	8.04532	9.41128	0.134378	1.05883	normal	0.00177275	-1.43301	down	0.601201	-0.371537	normal	0.00439507	1.28493	up	8.72801e-06	-1.65615	down	[QV]	Secondary metabolites biosynthesis, transport and catabolism;; Defense mechanisms	Molecular Function: monooxygenase activity (GO:0004497);; Molecular Function: iron ion binding (GO:0005506);; Molecular Function: oxidoreductase activity, acting on paired donors, with incorporation or reduction of molecular oxygen (GO:0016705);; Molecular Function: heme binding (GO:0020037);;	K20617|3.8e-290|aip:107604905|K20617 cytochrome P450 family 71 subfamily A | (RefSeq) cytochrome P450 71A9	--	[Q]	Secondary metabolites biosynthesis, transport and catabolism	Cytochrome P450	Cytochrome P450 71A9 OS=Glycine max OX=3847 GN=CYP71A9 PE=2 SV=1	Q	Secondary metabolites biosynthesis, transport and catabolism	cytochrome P450 71A9 [Arachis ipaensis]	biological process: metabolic process (GO:0008152);; biological process: single-organism process (GO:0044699);; molecular function: catalytic activity (GO:0003824);; molecular function: binding (GO:0005488)
arahy.Tifrunner.gnm2.ann1.0MH239	arahy.0MH239	LOC107487145	1.19114	1.40226	1.89535	1.83486	0.986725	4.46244	0.172012	0.170226	0.175662	1.4783	0.481037	0.585256	0.802497	0.629005	normal	3.7703e-13	2.83943	up	7.29894e-10	3.4706	up	0.00561666	1.93759	up	0.0483742	1.53138	up	--	--	Biological Process: defense response (GO:0006952);; Molecular Function: ADP binding (GO:0043531);;	K13457|0.0e+00|adu:107487145|K13457 disease resistance protein RPM1 | (RefSeq) disease resistance protein RPM1-like	Plant-pathogen interaction (ko04626)	[T]	Signal transduction mechanisms	NB-ARC domain	Disease resistance protein RPM1 OS=Arabidopsis thaliana OX=3702 GN=RPM1 PE=1 SV=1	T	Signal transduction mechanisms	disease resistance protein RPM1-like [Arachis duranensis]	biological process: response to stimulus (GO:0050896);; molecular function: binding (GO:0005488)
arahy.Tifrunner.gnm2.ann1.0MYI9I	arahy.0MYI9I	LOC107618522	2.93593	4.2653	4.26647	1.99476	1.8124	2.96739	1.43294	0.96176	1.63641	2.38016	1.17536	1.67239	0.071486	-0.824608	normal	0.000132694	1.26709	up	0.336275	0.445269	normal	0.973628	0.0559708	normal	0.545358	0.388256	normal	[T]	Signal transduction mechanisms	Molecular Function: phosphorelay sensor kinase activity (GO:0000155);; Molecular Function: ATP binding (GO:0005524);; Cellular Component: endoplasmic reticulum membrane (GO:0005789);; Cellular Component: integral component of membrane (GO:0016021);; Molecular Function: ethylene receptor activity (GO:0038199);; Molecular Function: metal ion binding (GO:0046872);; Molecular Function: ethylene bindi…	K14509|0.0e+00|aip:107618522|K14509 ethylene receptor [EC:2.7.13.-] | (RefSeq) protein EIN4	MAPK signaling pathway - plant (ko04016);; Plant hormone signal transduction (ko04075)	[T]	Signal transduction mechanisms	Response regulator receiver domain	Protein EIN4 OS=Arabidopsis thaliana OX=3702 GN=EIN4 PE=1 SV=1	T	Signal transduction mechanisms	protein EIN4 [Arachis ipaensis]	biological process: metabolic process (GO:0008152);; biological process: cellular process (GO:0009987);; biological process: signaling (GO:0023052);; biological process: single-organism process (GO:0044699);; biological process: response to stimulus (GO:0050896);; biological process: biological regulation (GO:0065007);; molecular function: catalytic activity (GO:0003824);; molecular function: sig…
arahy.Tifrunner.gnm2.ann1.0N24AQ	arahy.0N24AQ	LOC107629652	1.5551	0.669301	1.31508	1.58103	1.88384	3.62773	2.09409	3.03469	2.31044	3.48545	3.43457	3.17359	0.395709	0.928056	normal	0.00191841	-1.29334	down	0.518495	-0.362254	normal	0.848576	0.139502	normal	0.39852	-0.502709	normal	[C]	Energy production and conversion	Biological Process: cytokinin metabolic process (GO:0009690);; Molecular Function: cytokinin dehydrogenase activity (GO:0019139);; Molecular Function: FAD binding (GO:0071949);;	K00279|0.0e+00|aip:107629652|K00279 cytokinin dehydrogenase [EC:1.5.99.12] | (RefSeq) cytokinin dehydrogenase 6 isoform X1	Zeatin biosynthesis (ko00908)	[C]	Energy production and conversion	Cytokinin dehydrogenase 1, FAD and cytokinin binding	Cytokinin dehydrogenase 6 OS=Arabidopsis thaliana OX=3702 GN=CKX6 PE=2 SV=2	C	Energy production and conversion	cytokinin dehydrogenase 6 isoform X1 [Arachis ipaensis]	biological process: metabolic process (GO:0008152);; biological process: cellular process (GO:0009987);; biological process: biological regulation (GO:0065007);; biological process: single-organism process (GO:0044699);; molecular function: catalytic activity (GO:0003824);; molecular function: binding (GO:0005488)
arahy.Tifrunner.gnm2.ann1.0N72S3	arahy.0N72S3	--	4.10473	4.27778	4.60736	5.21247	4.30935	3.20787	1.21761	1.79147	1.36105	1.97751	2.30064	1.92857	0.97721	-0.0939758	normal	7.66314e-09	1.34732	up	1.82443e-05	1.25811	up	0.763756	0.211132	normal	0.000459796	1.04432	up	[O]	Posttranslational modification, protein turnover, chaperones	Molecular Function: ATP binding (GO:0005524);; Molecular Function: hydrolase activity (GO:0016787);;	K13525|0.0e+00|aip:107629399|K13525 transitional endoplasmic reticulum ATPase | (RefSeq) cell division cycle protein 48 homolog isoform X1	Protein processing in endoplasmic reticulum (ko04141)	[O]	Posttranslational modification, protein turnover, chaperones	ATPase family associated with various cellular activities (AAA)	Cell division cycle protein 48 homolog OS=Glycine max OX=3847 GN=CDC48 PE=2 SV=1	O	Posttranslational modification, protein turnover, chaperones	hypothetical protein Ahy_B03g068732 isoform A [Arachis hypogaea]	molecular function: binding (GO:0005488);; molecular function: catalytic activity (GO:0003824)
arahy.Tifrunner.gnm2.ann1.0NEN23	arahy.0NEN23	LOC112707647	1.74628	2.78091	1.34398	3.24556	3.38833	2.06231	3.67299	3.31269	3.97851	3.27709	3.22669	3.26401	0.753745	0.499283	normal	0.00253576	-1.12908	down	0.0580536	-0.626242	normal	0.107809	-0.472903	normal	0.820085	-0.155382	normal	--	--	Biological Process: reproduction (GO:0000003);; Biological Process: developmental process involved in reproduction (GO:0003006);; Cellular Component: cellular_component (GO:0005575);; Cellular Component: intracellular (GO:0005622);; Cellular Component: cell (GO:0005623);; Cellular Component: cytoplasm (GO:0005737);; Biological Process: protein folding (GO:0006457);; Biological Process: post-chape…	K21768|3.3e-276|adu:107462917|K21768 tubulin-specific chaperone E | (RefSeq) tubulin-folding cofactor E isoform X2	--	[S]	Function unknown	PPR repeat family	Tubulin-folding cofactor E OS=Arabidopsis thaliana OX=3702 GN=TFCE PE=2 SV=1	D	Cell cycle control, cell division, chromosome partitioning	tubulin-folding cofactor E isoform X2 [Arachis hypogaea]	biological process: reproduction (GO:0000003);; biological process: reproductive process (GO:0022414);; biological process: developmental process (GO:0032502);; cellular component: cell (GO:0005623);; cellular component: cell part (GO:0044464);; biological process: cellular process (GO:0009987);; biological process: multicellular organismal process (GO:0032501);; biological process: single-organi…
arahy.Tifrunner.gnm2.ann1.0Q5BJB	arahy.0Q5BJB	LOC107629727	10.4455	5.67772	5.18262	9.28231	13.4012	16.3668	19.498	17.6652	14.5243	24.0821	37.4085	22.4177	0.322897	0.776701	normal	2.20653e-05	-1.50872	down	0.011794	-0.729648	normal	0.550291	0.361368	normal	0.00257505	-1.09135	down	[G]	Carbohydrate transport and metabolism	Molecular Function: sucrose alpha-glucosidase activity (GO:0004575);; Biological Process: carbohydrate metabolic process (GO:0005975);; Cellular Component: integral component of membrane (GO:0016021);;	K01193|8.0e-307|aip:107629727|K01193 beta-fructofuranosidase [EC:3.2.1.26] | (RefSeq) acid beta-fructofuranosidase 1, vacuolar	Galactose metabolism (ko00052);; Starch and sucrose metabolism (ko00500)	[G]	Carbohydrate transport and metabolism	Glycosyl hydrolases family 32 N-terminal domain	Beta-fructofuranosidase, soluble isoenzyme I OS=Daucus carota OX=4039 GN=INV*DC4 PE=1 SV=2	G	Carbohydrate transport and metabolism	acid beta-fructofuranosidase 1, vacuolar [Arachis ipaensis]	molecular function: catalytic activity (GO:0003824);; biological process: metabolic process (GO:0008152);; cellular component: membrane (GO:0016020);; cellular component: membrane part (GO:0044425)
arahy.Tifrunner.gnm2.ann1.0QCF99	arahy.0QCF99	--	237.204	373.268	404.347	221.463	182.591	145.738	277.662	263.526	615.802	235.129	415.65	264.929	0.00955613	-0.944964	normal	0.451803	-0.431487	normal	0.000295821	-1.37221	down	0.36225	-0.641533	normal	0.0509135	-0.730186	normal	--	--	--	K02703|1.2e-06|han:110870175|K02703 photosystem II P680 reaction center D1 protein [EC:1.10.3.9] | (RefSeq) uncharacterized protein LOC110870175	Photosynthesis (ko00195)	--	--	--	--	S	Function unknown	hypothetical protein Lal_00033117 [Lupinus albus]	--
arahy.Tifrunner.gnm2.ann1.0R0FR4	arahy.0R0FR4	LOC107629583	1.95413	1.89615	2.06086	1.39627	1.12179	0.925588	1.06947	0.483904	0.480551	0.934623	0.235838	0.251308	0.0934024	-0.843706	normal	0.0080886	1.28819	up	0.546841	0.449628	normal	0.566076	-0.838904	normal	0.127674	1.28669	normal	--	--	Cellular Component: extracellular region (GO:0005576);; Biological Process: sexual reproduction (GO:0019953);;	K20628|2.8e-26|ppp:112294361|K20628 expansin | (RefSeq) expansin-B3-like	--	--	--	Expansin C-terminal domain	Expansin-like A2 OS=Arabidopsis thaliana OX=3702 GN=EXLA2 PE=2 SV=1	S	Function unknown	expansin-like A2 [Arachis ipaensis]	cellular component: extracellular region (GO:0005576);; biological process: reproduction (GO:0000003);; biological process: reproductive process (GO:0022414);; biological process: multi-organism process (GO:0051704)
arahy.Tifrunner.gnm2.ann1.0RF8SX	arahy.0RF8SX	LOC107614126	8.41717	2.04068	7.74862	2.12086	3.79285	6.85409	1.00828	2.53517	1.36366	3.40165	2.39936	1.4519	0.864151	-0.581303	normal	0.00843247	1.66819	up	0.0662479	1.09073	normal	0.856223	0.266465	normal	0.271003	0.821244	normal	[O]	Posttranslational modification, protein turnover, chaperones	Molecular Function: molecular_function (GO:0003674);; Molecular Function: catalytic activity (GO:0003824);; Molecular Function: glutathione transferase activity (GO:0004364);; Molecular Function: protein binding (GO:0005515);; Cellular Component: cellular_component (GO:0005575);; Cellular Component: intracellular (GO:0005622);; Cellular Component: cell (GO:0005623);; Cellular Component: cytoplasm…	K00799|7.3e-132|aip:107614126|K00799 glutathione S-transferase [EC:2.5.1.18] | (RefSeq) probable glutathione S-transferase parC	Glutathione metabolism (ko00480)	[O]	Posttranslational modification, protein turnover, chaperones	Glutathione S-transferase, N-terminal domain	Probable glutathione S-transferase parC OS=Nicotiana tabacum OX=4097 GN=PARC PE=2 SV=1	O	Posttranslational modification, protein turnover, chaperones	probable glutathione S-transferase parC [Arachis ipaensis]	molecular function: catalytic activity (GO:0003824);; molecular function: binding (GO:0005488);; cellular component: cell (GO:0005623);; cellular component: cell part (GO:0044464);; biological process: metabolic process (GO:0008152);; biological process: cellular process (GO:0009987);; biological process: single-organism process (GO:0044699);; biological process: response to stimulus (GO:0050896)…
arahy.Tifrunner.gnm2.ann1.0RG3QL	arahy.0RG3QL	LOC107623417	4.33285	3.07573	2.86499	8.51788	6.96601	8.33992	7.99259	17.5959	12.146	11.4447	10.564	10.3665	0.00876799	1.14644	up	1.22689e-07	-2.09163	down	0.0118477	-0.940881	normal	0.371035	-0.518937	normal	0.218906	-0.425234	normal	--	--	Molecular Function: calcium ion binding (GO:0005509);;	K13448|9.3e-77|aip:107623417|K13448 calcium-binding protein CML | (RefSeq) calcium-dependent protein kinase 16	Plant-pathogen interaction (ko04626)	[T]	Signal transduction mechanisms	EF hand	Calmodulin-like protein 30 OS=Arabidopsis thaliana OX=3702 GN=CML30 PE=2 SV=1	T	Signal transduction mechanisms	calcium-dependent protein kinase 16 [Arachis ipaensis]	molecular function: binding (GO:0005488)
arahy.Tifrunner.gnm2.ann1.0RH0I3	arahy.0RH0I3	LOC112703387	2.51023	1.78938	2.16445	2.40446	2.64355	2.8915	1.09755	0.751237	0.546989	1.38681	1.43398	1.66238	0.914983	0.227152	normal	0.00763233	1.18484	up	0.000193295	1.41478	up	0.424623	0.586088	normal	0.0101199	0.827656	normal	[J]	Translation, ribosomal structure and biogenesis	Molecular Function: nucleic acid binding (GO:0003676);; Molecular Function: protein methyltransferase activity (GO:0008276);;	K02493|8.1e-221|adu:107458654|K02493 release factor glutamine methyltransferase [EC:2.1.1.297] | (RefSeq) uncharacterized protein LOC107458654	--	[R]	General function prediction only	Methyltransferase small domain	--	J	Translation, ribosomal structure and biogenesis	uncharacterized protein LOC112703387 [Arachis hypogaea]	molecular function: binding (GO:0005488);; biological process: metabolic process (GO:0008152);; molecular function: catalytic activity (GO:0003824)
arahy.Tifrunner.gnm2.ann1.0RV1NN	arahy.0RV1NN	LOC107473109	1.46373	3.76519	1.7439	2.69668	2.22217	2.44588	6.07607	3.07454	4.86885	2.5555	5.20798	4.0995	0.998576	0.00878909	normal	0.0321992	-1.23064	down	0.00239578	-1.22025	down	0.520911	-0.541629	normal	0.24382	-0.677438	normal	--	--	Molecular Function: calcium ion binding (GO:0005509);; Cellular Component: photosystem II oxygen evolving complex (GO:0009654);; Biological Process: photosynthesis (GO:0015979);; Cellular Component: extrinsic component of membrane (GO:0019898);;	--	--	--	--	PsbP	PsbP domain-containing protein 1, chloroplastic OS=Arabidopsis thaliana OX=3702 GN=PPD1 PE=1 SV=1	S	Function unknown	psbP domain-containing protein 1, chloroplastic isoform X1 [Arachis duranensis]	molecular function: binding (GO:0005488);; cellular component: cell (GO:0005623);; cellular component: membrane (GO:0016020);; cellular component: macromolecular complex (GO:0032991);; cellular component: membrane part (GO:0044425);; cellular component: cell part (GO:0044464);; biological process: metabolic process (GO:0008152);; biological process: cellular process (GO:0009987)
arahy.Tifrunner.gnm2.ann1.0S9V2W	arahy.0S9V2W	--	14.5387	25.5403	22.324	14.5543	11.8429	10.3072	18.9468	17.9871	48.0835	17.4691	24.0817	17.1174	0.162185	-0.827083	normal	0.27716	-0.687562	normal	0.00157526	-1.51082	down	0.244278	-0.841206	normal	0.111209	-0.668867	normal	--	--	--	--	--	--	--	--	--	--	--	Ribosomal protein [Arachis hypogaea]	--
arahy.Tifrunner.gnm2.ann1.0SMS9Y	arahy.0SMS9Y	LOC112803006	1.22592	0.803523	0.587117	0.809947	1.04788	0.555957	5.66982	4.13968	5.2485	1.57258	1.92568	1.11119	0.972463	-0.182759	normal	2.87248e-17	-2.75144	down	2.36642e-26	-2.92996	down	6.53881e-12	-2.00978	down	0.0394351	-0.922246	normal	[N]	Cell motility	Cellular Component: plasma membrane (GO:0005886);; Cellular Component: integral component of membrane (GO:0016021);; Molecular Function: cellulose synthase (UDP-forming) activity (GO:0016760);; Biological Process: cellulose biosynthetic process (GO:0030244);; Molecular Function: metal ion binding (GO:0046872);; Biological Process: cell wall organization (GO:0071555);;	K10999|0.0e+00|adu:107491613|K10999 cellulose synthase A [EC:2.4.1.12] | (RefSeq) cellulose synthase A catalytic subunit 2 [UDP-forming]	--	--	--	Cellulose synthase	Cellulose synthase A catalytic subunit 2 [UDP-forming] OS=Arabidopsis thaliana OX=3702 GN=CESA2 PE=1 SV=1	G	Carbohydrate transport and metabolism	cellulose synthase A catalytic subunit 2 [UDP-forming] [Arachis hypogaea]	cellular component: cell (GO:0005623);; cellular component: membrane (GO:0016020);; cellular component: cell part (GO:0044464);; cellular component: membrane part (GO:0044425);; molecular function: catalytic activity (GO:0003824);; biological process: metabolic process (GO:0008152);; biological process: cellular process (GO:0009987);; biological process: single-organism process (GO:0044699);; mol…
arahy.Tifrunner.gnm2.ann1.0T11RW	arahy.0T11RW	LOC107604788	4.71987	8.793	5.82	5.66528	6.63221	5.88707	10.648	11.1893	10.2936	7.52346	9.70201	10.3655	0.960385	-0.154869	normal	0.00121582	-0.975594	normal	2.3946e-13	-1.12753	down	0.052321	-0.522463	normal	0.0153603	-0.606591	normal	[J]	Translation, ribosomal structure and biogenesis	Molecular Function: aminoacyl-tRNA editing activity (GO:0002161);; Molecular Function: valine-tRNA ligase activity (GO:0004832);; Molecular Function: ATP binding (GO:0005524);; Cellular Component: cytoplasm (GO:0005737);; Biological Process: valyl-tRNA aminoacylation (GO:0006438);;	K01873|0.0e+00|aip:107604788|K01873 valyl-tRNA synthetase [EC:6.1.1.9] | (RefSeq) valine--tRNA ligase, chloroplastic/mitochondrial 2 isoform X1	Aminoacyl-tRNA biosynthesis (ko00970)	[J]	Translation, ribosomal structure and biogenesis	tRNA synthetases class I (I, L, M and V)	Valine--tRNA ligase, chloroplastic/mitochondrial 2 OS=Arabidopsis thaliana OX=3702 GN=EMB2247 PE=3 SV=1	J	Translation, ribosomal structure and biogenesis	valine--tRNA ligase, chloroplastic/mitochondrial 2 isoform X1 [Arachis ipaensis]	molecular function: catalytic activity (GO:0003824);; molecular function: binding (GO:0005488);; cellular component: cell (GO:0005623);; cellular component: cell part (GO:0044464);; biological process: metabolic process (GO:0008152);; biological process: cellular process (GO:0009987);; biological process: single-organism process (GO:0044699)
arahy.Tifrunner.gnm2.ann1.0T2LLH	arahy.0T2LLH	--	27.0156	28.7041	24.337	27.1635	22.4001	21.408	22.8848	27.0377	27.5126	9.42083	10.7273	11.8464	0.76531	-0.240069	normal	0.509359	-0.179604	normal	0.0612517	-0.415445	normal	3.27842e-17	-1.5781	down	1.20684e-08	1.16093	up	--	--	Molecular Function: protein binding (GO:0005515);; Cellular Component: cellular_component (GO:0005575);; Cellular Component: intracellular (GO:0005622);; Cellular Component: cell (GO:0005623);; Cellular Component: nucleus (GO:0005634);; Cellular Component: organelle (GO:0043226);; Cellular Component: membrane-bounded organelle (GO:0043227);; Cellular Component: intracellular organelle (GO:0043229…	K08332|1.3e-59|cpap:110808679|K08332 vacuolar protein 8 | (RefSeq) LOW QUALITY PROTEIN: U-box domain-containing protein 3	--	[S]	Function unknown	Armadillo/beta-catenin-like repeat	--	S	Function unknown	U-box domain-containing protein [Arachis hypogaea]	molecular function: binding (GO:0005488);; cellular component: cell (GO:0005623);; cellular component: cell part (GO:0044464);; cellular component: organelle (GO:0043226)
arahy.Tifrunner.gnm2.ann1.0T4V2C	arahy.0T4V2C	LOC112803103	0.985424	1.3906	1.67928	0.390329	0.734988	0.439356	0.319588	0.858215	0.207629	0.17955	0.351577	0.31395	0.00300081	-1.42834	down	0.0301056	1.32946	up	0.938888	-0.0950883	normal	0.340126	-0.994879	normal	0.177192	0.89601	normal	[G]	Carbohydrate transport and metabolism	Molecular Function: hydrolase activity, hydrolyzing O-glycosyl compounds (GO:0004553);; Biological Process: carbohydrate metabolic process (GO:0005975);; Biological Process: actin filament organization (GO:0007015);; Molecular Function: actin filament binding (GO:0051015);;	K01210|4.8e-35|qsu:111990088|K01210 glucan 1,3-beta-glucosidase [EC:3.2.1.58] | (RefSeq) glucan 1,3-beta-glucosidase-like	Starch and sucrose metabolism (ko00500)	--	--	Cellulase (glycosyl hydrolase family 5)	--	G	Carbohydrate transport and metabolism	probable glucan 1,3-beta-glucosidase A isoform X1 [Arachis hypogaea]	molecular function: catalytic activity (GO:0003824);; biological process: metabolic process (GO:0008152);; biological process: cellular process (GO:0009987);; biological process: single-organism process (GO:0044699);; biological process: cellular component organization or biogenesis (GO:0071840);; molecular function: binding (GO:0005488)
arahy.Tifrunner.gnm2.ann1.0TB3XB	arahy.0TB3XB	LOC107612565	0.408014	0.206601	0.54991	0.109016	0.131831	0.649413	0.714822	0.671664	1.08117	0.862609	0.835043	1.31064	--	--	--	0.0535246	-1.28814	normal	0.0494031	-1.74598	down	0.990615	-0.0228568	normal	0.0780714	-1.71968	normal	[E]	Amino acid transport and metabolism	Biological Process: amino acid transport (GO:0006865);; Cellular Component: integral component of membrane (GO:0016021);; Molecular Function: transmembrane transporter activity (GO:0022857);;	K19564|2.5e-26|qsu:111984493|K19564 choline transport protein | (RefSeq) choline transport protein-like	--	[E]	Amino acid transport and metabolism	Amino acid permease	Amino-acid permease BAT1 OS=Arabidopsis thaliana OX=3702 GN=BAT1 PE=2 SV=2	E	Amino acid transport and metabolism	amino-acid permease BAT1 homolog [Arachis ipaensis]	biological process: single-organism process (GO:0044699);; biological process: localization (GO:0051179);; cellular component: membrane (GO:0016020);; cellular component: membrane part (GO:0044425);; molecular function: transporter activity (GO:0005215)
arahy.Tifrunner.gnm2.ann1.0TH4I1	arahy.0TH4I1	--	0.762272	1.19223	0.557247	0.721976	0.651176	0.666048	4.11993	1.66758	2.61219	1.18853	3.96236	1.4787	0.917095	-0.373044	normal	0.000119167	-1.95872	down	3.29888e-08	-2.32998	down	0.593957	-0.635105	normal	0.00696222	-1.69234	down	[F]	Nucleotide transport and metabolism	Molecular Function: adenine phosphoribosyltransferase activity (GO:0003999);; Cellular Component: cytoplasm (GO:0005737);; Biological Process: adenine salvage (GO:0006168);; Biological Process: nucleoside metabolic process (GO:0009116);;	K00759|2.4e-99|adu:107488218|K00759 adenine phosphoribosyltransferase [EC:2.4.2.7] | (RefSeq) adenine phosphoribosyltransferase 3	Purine metabolism (ko00230)	[F]	Nucleotide transport and metabolism	Phosphoribosyl transferase domain	Adenine phosphoribosyltransferase 3 OS=Arabidopsis thaliana OX=3702 GN=APT3 PE=1 SV=1	F	Nucleotide transport and metabolism	hypothetical protein Ahy_B05g079045 [Arachis hypogaea]	molecular function: catalytic activity (GO:0003824);; cellular component: cell (GO:0005623);; cellular component: cell part (GO:0044464);; biological process: metabolic process (GO:0008152);; biological process: cellular process (GO:0009987);; biological process: single-organism process (GO:0044699)
arahy.Tifrunner.gnm2.ann1.0TK6RU	arahy.0TK6RU	LOC107487580	48.113	124.307	67.8299	33.9981	31.0738	23.2824	149.497	101.046	120.678	56.9508	121.071	83.5188	0.000998053	-1.50681	down	0.053282	-0.860759	normal	1.6364e-24	-2.36451	down	0.0840408	-0.804431	normal	3.18413e-06	-1.56024	down	[E]	Amino acid transport and metabolism	Cellular Component: mitochondrion (GO:0005739);; Cellular Component: glycine cleavage complex (GO:0005960);; Biological Process: glycine decarboxylation via glycine cleavage system (GO:0019464);;	K02437|7.2e-92|adu:107487580|K02437 glycine cleavage system H protein | (RefSeq) glycine cleavage system H protein, mitochondrial	Glycine, serine and threonine metabolism (ko00260);; Glyoxylate and dicarboxylate metabolism (ko00630);; Carbon metabolism (ko01200)	[E]	Amino acid transport and metabolism	Glycine cleavage H-protein	Glycine cleavage system H protein, mitochondrial OS=Flaveria anomala OX=35877 GN=GDCSH PE=2 SV=1	E	Amino acid transport and metabolism	glycine cleavage system H protein, mitochondrial [Arachis duranensis]	cellular component: cell (GO:0005623);; cellular component: organelle (GO:0043226);; cellular component: cell part (GO:0044464);; cellular component: macromolecular complex (GO:0032991);; biological process: metabolic process (GO:0008152);; biological process: cellular process (GO:0009987);; biological process: single-organism process (GO:0044699)
arahy.Tifrunner.gnm2.ann1.0TL3A9	arahy.0TL3A9	LOC110276461	10.2683	28.3848	50.7617	8.75724	8.7793	6.99563	6.96128	8.538	16.9146	5.54081	8.71864	7.63238	0.00366805	-1.91517	down	0.0803737	1.21214	normal	0.176915	-0.697701	normal	0.186672	-0.873797	normal	0.824738	0.176226	normal	--	--	--	--	--	--	--	--	--	--	--	uncharacterized protein LOC110276461 [Arachis duranensis]	--
arahy.Tifrunner.gnm2.ann1.0TX68Y	arahy.0TX68Y	LOC107608005	2.50572	2.40509	1.95457	1.50478	2.33767	0.944003	9.64173	6.21615	6.74586	5.1938	5.24036	6.09752	0.785804	-0.57721	normal	2.85021e-09	-1.9451	down	1.91239e-10	-2.51754	down	0.0504283	-0.757406	normal	2.78094e-05	-1.76234	down	--	--	Cellular Component: integral component of membrane (GO:0016021);;	--	--	--	--	--	--	--	--	uncharacterized protein LOC107608005 [Arachis ipaensis]	cellular component: membrane (GO:0016020);; cellular component: membrane part (GO:0044425)
arahy.Tifrunner.gnm2.ann1.0U86FS	arahy.0U86FS	--	1.04455	1.15975	1.21342	1.65218	2.25606	2.3237	1.7522	2.14042	2.3324	1.71303	1.74152	1.42718	0.0886251	0.797172	normal	0.000188124	-1.09458	down	0.474417	-0.294457	normal	0.0850225	-0.654822	normal	0.472968	0.358833	normal	[I]	Lipid transport and metabolism	--	--	--	[R]	General function prediction only	Alpha/beta hydrolase family	Pheophytinase, chloroplastic OS=Arabidopsis thaliana OX=3702 GN=PPH PE=1 SV=1	--	--	Cryptochrome DASH/mitochondrial [Arachis hypogaea]	--
arahy.Tifrunner.gnm2.ann1.0U8PS9	arahy.0U8PS9	LOC107459865	18.3775	6.19593	17.9427	3.94844	6.81143	10.0342	2.9074	0.91089	0.954436	1.16806	3.65196	2.39275	0.245431	-1.09785	normal	5.65978e-07	2.90279	up	0.00153059	1.807	up	0.890604	0.287421	normal	0.00801867	1.52302	up	[O]	Posttranslational modification, protein turnover, chaperones	Molecular Function: molecular_function (GO:0003674);; Molecular Function: catalytic activity (GO:0003824);; Molecular Function: glutathione transferase activity (GO:0004364);; Molecular Function: protein binding (GO:0005515);; Cellular Component: cellular_component (GO:0005575);; Cellular Component: intracellular (GO:0005622);; Cellular Component: cell (GO:0005623);; Cellular Component: cytoplasm…	K00799|1.1e-127|adu:107459865|K00799 glutathione S-transferase [EC:2.5.1.18] | (RefSeq) probable glutathione S-transferase	Glutathione metabolism (ko00480)	[O]	Posttranslational modification, protein turnover, chaperones	Glutathione S-transferase, N-terminal domain	Probable glutathione S-transferase parC OS=Nicotiana tabacum OX=4097 GN=PARC PE=2 SV=1	O	Posttranslational modification, protein turnover, chaperones	probable glutathione S-transferase [Arachis duranensis]	molecular function: catalytic activity (GO:0003824);; molecular function: binding (GO:0005488);; cellular component: cell (GO:0005623);; cellular component: cell part (GO:0044464);; biological process: metabolic process (GO:0008152);; biological process: cellular process (GO:0009987);; biological process: single-organism process (GO:0044699);; biological process: response to stimulus (GO:0050896)…
arahy.Tifrunner.gnm2.ann1.0UK4JA	arahy.0UK4JA	LOC107644033	3.11642	1.598	6.71163	0.154073	2.81108	3.4505	1.89421	0.79754	0.564804	0.355864	1.34448	0.422172	0.93944	-0.886154	normal	0.0451628	1.55073	up	0.641345	0.666529	normal	--	--	--	0.268373	1.57596	normal	[CR]	Energy production and conversion;; General function prediction only	Molecular Function: zinc ion binding (GO:0008270);; Molecular Function: oxidoreductase activity (GO:0016491);;	K18980|1.6e-135|aip:107644033|K18980 2-methylene-furan-3-one reductase [EC:1.3.1.105] | (RefSeq) 2-methylene-furan-3-one reductase-like isoform X1	--	[CR]	Energy production and conversion;; General function prediction only	Zinc-binding dehydrogenase	2-methylene-furan-3-one reductase OS=Fragaria vesca OX=57918 GN=EO PE=2 SV=2	C	Energy production and conversion	2-methylene-furan-3-one reductase-like isoform X1 [Arachis ipaensis]	molecular function: binding (GO:0005488);; molecular function: catalytic activity (GO:0003824)
arahy.Tifrunner.gnm2.ann1.0UKE5Q	arahy.0UKE5Q	--	25.3637	18.1755	22.1892	15.4269	13.8847	20.9778	7.75002	9.53691	6.64245	11.2013	11.2867	9.13506	0.44117	-0.454905	normal	1.40493e-07	1.23254	up	0.00201756	0.781524	normal	0.89038	0.102028	normal	0.0147101	0.67759	normal	[F]	Nucleotide transport and metabolism	Molecular Function: CTP synthase activity (GO:0003883);; Molecular Function: ATP binding (GO:0005524);; Biological Process: glutamine metabolic process (GO:0006541);; Biological Process: 'de novo' CTP biosynthetic process (GO:0044210);;	K01937|0.0e+00|aip:107626170|K01937 CTP synthase [EC:6.3.4.2] | (RefSeq) CTP synthase isoform X1	Pyrimidine metabolism (ko00240)	[F]	Nucleotide transport and metabolism	CTP synthase N-terminus	--	F	Nucleotide transport and metabolism	hypothetical protein Ahy_B01g051430 isoform D [Arachis hypogaea]	molecular function: catalytic activity (GO:0003824);; molecular function: binding (GO:0005488);; biological process: metabolic process (GO:0008152);; biological process: cellular process (GO:0009987);; biological process: single-organism process (GO:0044699)
arahy.Tifrunner.gnm2.ann1.0UT8YS	arahy.0UT8YS	LOC107640753	0.36685	0.015867	0.227105	0.179892	0.551102	1.09979	0.379384	3.55482	1.14985	4.51747	1.65412	2.52855	--	--	--	--	--	--	0.0757473	-1.72818	normal	0.812125	0.478043	normal	0.00133324	-2.21215	down	[T]	Signal transduction mechanisms	Molecular Function: protein serine/threonine phosphatase activity (GO:0004722);;	K14803|1.9e-225|aip:107640753|K14803 protein phosphatase PTC2/3 [EC:3.1.3.16] | (RefSeq) probable protein phosphatase 2C 27	--	[T]	Signal transduction mechanisms	Protein phosphatase 2C	Probable protein phosphatase 2C 27 OS=Oryza sativa subsp. japonica OX=39947 GN=Os02g0799000 PE=2 SV=1	T	Signal transduction mechanisms	probable protein phosphatase 2C 27 [Arachis ipaensis]	biological process: metabolic process (GO:0008152);; biological process: cellular process (GO:0009987);; molecular function: catalytic activity (GO:0003824)
arahy.Tifrunner.gnm2.ann1.0UZT5Y	arahy.0UZT5Y	LOC112779446	0.364937	0.036847	0.381148	0.149751	0.445916	0.411464	0.875477	1.03319	0.722037	1.07852	0.941424	0.79253	0.981305	0.292058	normal	0.0135889	-1.95168	down	0.00127636	-1.65566	down	0.830079	-0.201925	normal	0.0113307	-1.45663	down	[M]	Cell wall/membrane/envelope biogenesis	Molecular Function: protein kinase activity (GO:0004672);; Molecular Function: ATP binding (GO:0005524);; Cellular Component: integral component of membrane (GO:0016021);;	K13416|7.6e-33|lsv:111899016|K13416 brassinosteroid insensitive 1-associated receptor kinase 1 [EC:2.7.10.1 2.7.11.1] | (RefSeq) BRASSINOSTEROID INSENSITIVE 1-associated receptor kinase 1-like isoform X1	MAPK signaling pathway - plant (ko04016);; Plant hormone signal transduction (ko04075);; Plant-pathogen interaction (ko04626)	--	--	Protein tyrosine and serine/threonine kinase	Probable leucine-rich repeat receptor-like serine/threonine-protein kinase At3g14840 OS=Arabidopsis thaliana OX=3702 GN=LRR-RLK PE=1 SV=1	T	Signal transduction mechanisms	probable leucine-rich repeat receptor-like protein kinase At5g63930 [Arachis hypogaea]	biological process: metabolic process (GO:0008152);; biological process: cellular process (GO:0009987);; molecular function: catalytic activity (GO:0003824);; molecular function: binding (GO:0005488);; cellular component: membrane (GO:0016020);; cellular component: membrane part (GO:0044425)
arahy.Tifrunner.gnm2.ann1.0V3EF3	arahy.0V3EF3	LOC107629416	26.613	19.9067	27.2308	23.4327	20.935	23.7751	10.8309	12.5414	10.6615	9.72335	10.6824	9.29651	0.887083	-0.179932	normal	3.92254e-05	0.88642	normal	1.70239e-05	0.71096	normal	0.0418418	-0.496935	normal	2.51635e-12	1.20612	up	--	--	Molecular Function: UDP-glycosyltransferase activity (GO:0008194);;	K13692|3.4e-113|boe:106309126|K13692 UDP-glucose:(indol-3-yl)acetate beta-D-glucosyltransferase [EC:2.4.1.121] | (RefSeq) UDP-glycosyltransferase 75D1-like	--	[GC]	Carbohydrate transport and metabolism;; Energy production and conversion	UDP-glucoronosyl and UDP-glucosyl transferase	UDP-glycosyltransferase 75C1 OS=Solanum lycopersicum OX=4081 GN=UGT75C1 PE=1 SV=1	--	--	crocetin glucosyltransferase, chloroplastic [Arachis ipaensis]	molecular function: catalytic activity (GO:0003824)
arahy.Tifrunner.gnm2.ann1.0V66HY	arahy.0V66HY	LOC112773332	0.269123	1.30205	0.230323	4.25182	1.80175	7.64705	33.9774	32.0283	42.4693	38.2299	58.2044	66.0609	0.00221301	2.84564	up	3.61841e-13	-6.1285	down	2.22142e-15	-3.28335	down	0.658758	0.27814	normal	1.14531e-15	-3.56005	down	--	--	Molecular Function: magnesium ion binding (GO:0000287);; Molecular Function: terpene synthase activity (GO:0010333);;	K15803|1.7e-254|aip:107610614|K15803 (-)-germacrene D synthase [EC:4.2.3.75] | (RefSeq) sesquiterpene synthase	Sesquiterpenoid and triterpenoid biosynthesis (ko00909)	--	--	Terpene synthase family, metal binding domain	Probable sesquiterpene synthase OS=Santalum album OX=35974 GN=SesquiTPS1 PE=3 SV=1	S	Function unknown	probable terpene synthase 2 [Arachis hypogaea]	molecular function: binding (GO:0005488);; molecular function: catalytic activity (GO:0003824)
arahy.Tifrunner.gnm2.ann1.0VJ7W8	arahy.0VJ7W8	LOC107630427	0.442911	0.417423	0.241258	0.462936	0.339456	0.512077	1.55851	0.936806	2.18396	0.940442	0.864353	1.9736	0.981305	0.171128	normal	3.44333e-06	-2.31024	down	2.13146e-06	-2.13646	down	0.508478	-0.627763	normal	0.00641698	-1.50829	down	--	--	Cellular Component: integral component of membrane (GO:0016021);;	K15285|1.4e-36|sita:101786016|K15285 solute carrier family 35, member E3 | (RefSeq) UDP-galactose transporter 1	--	[GE]	Carbohydrate transport and metabolism;; Amino acid transport and metabolism	Triose-phosphate Transporter family	Probable sugar phosphate/phosphate translocator At1g12500 OS=Arabidopsis thaliana OX=3702 GN=At1g12500 PE=1 SV=1	--	--	probable sugar phosphate/phosphate translocator At1g12500 [Arachis ipaensis]	cellular component: membrane (GO:0016020);; cellular component: membrane part (GO:0044425)
[truncated: 4,734 more rows]

## Sheet: DAMs
#ID	name	DSNN1	DSNN2	DSNN3	DSNA1	DSNA2	DSNA3	WWNN1	WWNN2	WWNN3	WWNA1	WWNA2	WWNA3	WWNA_vs_DSNN_log2FC	WWNA_vs_DSNN_Pvalue	WWNA_vs_DSNN_VIP	WWNA_vs_DSNN_(FC_1_Pvalue_0.01_VIP_1)_regulated	WWNA_vs_WWNN_log2FC	WWNA_vs_WWNN_Pvalue	WWNA_vs_WWNN_VIP	WWNA_vs_WWNN_(FC_1_Pvalue_0.01_VIP_1)_regulated	WWNA_vs_DSNA_log2FC	WWNA_vs_DSNA_Pvalue	WWNA_vs_DSNA_VIP	WWNA_vs_DSNA_(FC_1_Pvalue_0.01_VIP_1)_regulated	DSNA_vs_DSNN_log2FC	DSNA_vs_DSNN_Pvalue	DSNA_vs_DSNN_VIP	DSNA_vs_DSNN_(FC_1_Pvalue_0.01_VIP_1)_regulated	WWNN_vs_DSNN_log2FC	WWNN_vs_DSNN_Pvalue	WWNN_vs_DSNN_VIP	WWNN_vs_DSNN_(FC_1_Pvalue_0.01_VIP_1)_regulated	HMDB_taxonomy	sub_class(HMDB)	species
neg_1003	D-Glycerate	66.9078	56.745	55.6256	78.7607	60.1868	66.8024	87.3207	97.0945	84.8892	36.6406	92.9488	87.2666	-0.274535	0.55882	0.470317	unchanged	0.312501	0.432867	0.712196	unchanged	-0.0758454	0.858845	0.180256	unchanged	-0.19869	0.257062	1.00544	unchanged	-0.587036	0.00442128	1.44276	down	--	--	--
[truncated: 828 more rows]
