# Supplementary material for: Comprehensive Transcriptome and Metabolome Analyses Reveal Primary Molecular Regulation Pathways Involved in Peanut under Water and Nitrogen Co-Limitation
Source: Int J Mol Sci. 2023 Aug 27;24(17):13308. doi: 10.3390/ijms241713308 (PMC10487698; doi:10.3390/ijms241713308)
Supplement: Supplementary file 1 [file ijms-24-13308-s001.zip › Table S3.xlsx]

## Sheet: Sheet1
Table S3. Relative abundance of genes and metabolites involved in dominant metabolic pathways related to drought and N deficiency.
Pathway	Gene_id	WWNN_vs_DSNN_fc(DSNN/WWNN)	Regulate	Description
Amino acid metabolism	arahy.Tifrunner.gnm2.ann1.0HE1Z7	10.7905	up	Basic endochitinase
	arahy.Tifrunner.gnm2.ann1.6UB9ZP	0.415347	down	class V chitinase CHIT5
	arahy.Tifrunner.gnm2.ann1.86IGSK	0.491257	down	hexokinase-1
	arahy.Tifrunner.gnm2.ann1.A977GK	3.33256	up	Class V chitinase
	arahy.Tifrunner.gnm2.ann1.CBA0IH	0.155591	down	chitinase-like protein 2
	arahy.Tifrunner.gnm2.ann1.EB8TWM	0.368552	down	UDP-glucuronate 4-epimerase 6
	arahy.Tifrunner.gnm2.ann1.FK1L07	2.36624	up	hevamine-A
	arahy.Tifrunner.gnm2.ann1.GNTH39	2.00951	up	UDP-glucose 6-dehydrogenase 1
	arahy.Tifrunner.gnm2.ann1.ISNY9U	0.437175	down	UDP-glucuronate 4-epimerase 6
	arahy.Tifrunner.gnm2.ann1.J2FWCG	2.01847	up	Transcription factor ICE1
	arahy.Tifrunner.gnm2.ann1.L7W9LN	2.14287	up	Phosphoglucomutase, chloroplastic
	arahy.Tifrunner.gnm2.ann1.T4QIAH	0.281778	down	beta-D-xylosidase 1
	arahy.Tifrunner.gnm2.ann1.U3KQD4	0.166378	down	chitinase-like protein 2
	arahy.Tifrunner.gnm2.ann1.V0EZ88	2.71174	up	probable UDP-arabinopyranose mutase 2
	arahy.Tifrunner.gnm2.ann1.YT3TY8	0.373726	down	hexokinase-1
	arahy.Tifrunner.gnm2.ann1.Z23BQJ	10.7691	up	Basic endochitinase
		DSNA_vs_DSNN_fc(DSNN/DSNA)
	arahy.Tifrunner.gnm2.ann1.23ZYRY	2.01933	up	pentatricopeptide repeat-containing protein At1g07590, mitochondrial
	arahy.Tifrunner.gnm2.ann1.8EBA9D	0.39955	down	Phosphoglucomutase
		WWNA_vs_DSNA_fc(DSNA/WWNA)
	Arachis_hypogaea_newGene_1752	0.23516	down	UDP-glucuronate 4-epimerase 1
	arahy.Tifrunner.gnm2.ann1.0HE1Z7	6.76564	up	Basic endochitinase
	arahy.Tifrunner.gnm2.ann1.3211GC	0.489378	down	Bifunctional dTDP-4-dehydrorhamnose 3,5-epimerase/dTDP-4-dehydrorhamnose reductase
	arahy.Tifrunner.gnm2.ann1.4PJH6V	2.38514	up	UDP-glucuronic acid decarboxylase 6
	arahy.Tifrunner.gnm2.ann1.4PW9PW	2.12481	up	UDP-glucose 6-dehydrogenase 1
	arahy.Tifrunner.gnm2.ann1.5XR277	0.449056	down	polygalacturonate 4-alpha-galacturonosyltransferase isoform X1
	arahy.Tifrunner.gnm2.ann1.86IGSK	0.37588	down	hexokinase-1
	arahy.Tifrunner.gnm2.ann1.ABYE4R	0.404477	down	UDP-D-apiose/UDP-D-xylose synthase 2
	arahy.Tifrunner.gnm2.ann1.CBA0IH	0.167648	down	Chitinase-like protein 2
	arahy.Tifrunner.gnm2.ann1.CEWT6L	0.297638	down	Trifunctional UDP-glucose 4,6-dehydratase
	arahy.Tifrunner.gnm2.ann1.EB8TWM	0.222312	down	UDP-glucuronate 4-epimerase 6
	arahy.Tifrunner.gnm2.ann1.FEY4ZS	2.44192	up	Glucuronokinase 1
	arahy.Tifrunner.gnm2.ann1.G66C80	2.5651	up	Hexosyltransferase GAUT11
	arahy.Tifrunner.gnm2.ann1.GNTH39	4.37508	up	UDP-glucose 6-dehydrogenase 1
	arahy.Tifrunner.gnm2.ann1.ISNY9U	0.462359	down	UDP-glucuronate 4-epimerase 6
	arahy.Tifrunner.gnm2.ann1.J2FWCG	2.58283	up	Transcription factor ICE1
	arahy.Tifrunner.gnm2.ann1.LGGY6H	0.426588	down	Chitinase-like protein 1
	arahy.Tifrunner.gnm2.ann1.MZCS2R	0.442033	down	UDP-D-apiose/UDP-D-xylose synthase 2
	arahy.Tifrunner.gnm2.ann1.NA6C8E	2.85729	up	L-arabinokinase
	arahy.Tifrunner.gnm2.ann1.NF5K9F	2.35198	up	Glucuronokinase 1
	arahy.Tifrunner.gnm2.ann1.Q4USAB	0.481916	down	G-type lectin S-receptor-like serine
	arahy.Tifrunner.gnm2.ann1.RB932S	0.477916	down	Bifunctional dTDP-4-dehydrorhamnose 3,5-epimerase
	arahy.Tifrunner.gnm2.ann1.T5D8XB	2.54935	up	Probable UDP-arabinopyranose mutase 2
	arahy.Tifrunner.gnm2.ann1.V0EZ88	2.73547	up	Probable UDP-arabinopyranose mutase 2
	arahy.Tifrunner.gnm2.ann1.WY72QN	0.462669	down	G-type lectin S-receptor-like serine/threonine-protein kinase CES101
	arahy.Tifrunner.gnm2.ann1.X036C8	2.70459	up	UDP-arabinose 4-epimerase 1
	arahy.Tifrunner.gnm2.ann1.YP8DRN	2.83749	up	Glucose-1-phosphate adenylyltransferase large subunit 2,
	arahy.Tifrunner.gnm2.ann1.Z23BQJ	6.79755	up	Basic endochitinase
Pathway	Gene_id	WWNA_vs_WWNN_fc(WWNN/WWNA)	Regulate	Description
amino sugar and nucleotide sugar metabolism	Arachis_hypogaea_newGene_4478	0.461415	down	S-adenosylmethionine synthase
	arahy.Tifrunner.gnm2.ann1.1W477Y	0.412242	down	Delta-1-pyrroline-5-carboxylate synthase
	arahy.Tifrunner.gnm2.ann1.2N4ZV5	0.455614	down	Aspartate aminotransferase
	arahy.Tifrunner.gnm2.ann1.42WI7N	0.298011	down	Asparagine synthetase [glutamine-hydrolyzing] 2
	arahy.Tifrunner.gnm2.ann1.50L6WD	2.57546	up	hypothetical protein Ahy_A10g047310
	arahy.Tifrunner.gnm2.ann1.71Q3SD	0.439557	down	5-methyltetrahydropteroyltriglutamate--homocysteine methyltransferase 1
	arahy.Tifrunner.gnm2.ann1.80STHH	0.457394	down	Phosphoglycerate kinase
	arahy.Tifrunner.gnm2.ann1.87AL67	2.11476	up	Ethylene-responsive transcription factor ERF106
	arahy.Tifrunner.gnm2.ann1.9D5E6Q	0.482851	down	Serine hydroxymethyltransferase 4
	arahy.Tifrunner.gnm2.ann1.A1ZC3A	0.354701	down	Glutamate synthase [NADH]
	arahy.Tifrunner.gnm2.ann1.A8YTMR	0.088359	down	Tryptophan synthase beta chain 2
	arahy.Tifrunner.gnm2.ann1.D99XSD	0.448499	down	Probable ribose-5-phosphate isomerase 3
	arahy.Tifrunner.gnm2.ann1.E5AZB0	0.429945	down	5-methyltetrahydropteroyltriglutamate--homocysteine methyltransferase 2
	arahy.Tifrunner.gnm2.ann1.E9MTVL	0.265026	down	Alanine aminotransferase 2
	arahy.Tifrunner.gnm2.ann1.G5K9LY	5.74107	up	Protein SULFUR DEFICIENCY-INDUCED 1
	arahy.Tifrunner.gnm2.ann1.K5ZE2Z	0.420485	down	Fructose-bisphosphate aldolase
	arahy.Tifrunner.gnm2.ann1.KF0N62	2.20851	up	Ethylene-responsive transcription factor ERF106
	arahy.Tifrunner.gnm2.ann1.LP5CTB	0.442412	down	Pyrroline-5-carboxylate reductase
	arahy.Tifrunner.gnm2.ann1.MH7BQR	0.455694	down	L-3-cyanoalanine synthase 1
	arahy.Tifrunner.gnm2.ann1.QF5NK4	0.452673	down	Serine acetyltransferase 4
	arahy.Tifrunner.gnm2.ann1.R5T3W0	2.20959	up	Plastidial pyruvate kinase 2
	arahy.Tifrunner.gnm2.ann1.U1CM5Q	0.303834	down	Alanine aminotransferase 2
	arahy.Tifrunner.gnm2.ann1.UZ3GC4	0.442576	down	Phosphoglycerate kinase
	arahy.Tifrunner.gnm2.ann1.V8868B	0.272561	down	Delta-1-pyrroline-5-carboxylate synthase
	arahy.Tifrunner.gnm2.ann1.WS4P7I	0.255437	down	Delta-1-pyrroline-5-carboxylate synthase
	arahy.Tifrunner.gnm2.ann1.ZYZ79R	0.37501	down	Glutamate synthase [NADH]
		DSNA_vs_DSNN_fc(DSNN/DSNA)
	arahy.Tifrunner.gnm2.ann1.1W477Y	0.346333	down	Delta-1-pyrroline-5-carboxylate synthase
	arahy.Tifrunner.gnm2.ann1.1WNY7F	0.415784	down	ATP-dependent 6-phosphofructokinase 5
	arahy.Tifrunner.gnm2.ann1.E9MTVL	0.370206	down	Alanine aminotransferase 2
	arahy.Tifrunner.gnm2.ann1.U1CM5Q	0.421996	down	Alanine aminotransferase 2
	arahy.Tifrunner.gnm2.ann1.V8868B	0.401664	down	Delta-1-pyrroline-5-carboxylate synthase
	arahy.Tifrunner.gnm2.ann1.Y8KTYY	0.406393	down	Asparagine synthetase [glutamine-hydrolyzing] 2
	#ID	WWNA_vs_DSNA_fc(DSNA/WWNA)
	Arachis_hypogaea_newGene_3252	0.407916	down	Probable ribose-5-phosphate isomerase 2
	arahy.Tifrunner.gnm2.ann1.05E95R	2.84968	up	Pyruvate kinase 1
	arahy.Tifrunner.gnm2.ann1.0LCG0H	0.486914	down	Phosphoglycerate mutase-like protein 4
	arahy.Tifrunner.gnm2.ann1.1W477Y	4.11967	up	Delta-1-pyrroline-5-carboxylate synthase
	arahy.Tifrunner.gnm2.ann1.28TKL1	23.4552	up	Bifunctional aspartate aminotransferase and glutamate/aspartate-prephenate aminotransferase
	arahy.Tifrunner.gnm2.ann1.290HVK	2.04722	up	5-methyltetrahydropteroyltriglutamate--homocysteine methyltransferase
	arahy.Tifrunner.gnm2.ann1.3MHK8M	0.408225	down	D-3-phosphoglycerate dehydrogenase 1
	arahy.Tifrunner.gnm2.ann1.3Q8GGF	0.476663	down	ATP phosphoribosyltransferase 2
	arahy.Tifrunner.gnm2.ann1.3R4QA9	2.92041	up	Ketol-acid reductoisomerase
	arahy.Tifrunner.gnm2.ann1.40LNQG	2.18438	up	4-hydroxy-tetrahydrodipicolinate synthase
	arahy.Tifrunner.gnm2.ann1.45MQKA	0.496611	down	D-3-phosphoglycerate dehydrogenase 1
	arahy.Tifrunner.gnm2.ann1.52MV3Q	0.401303	down	Cysteine synthase
	arahy.Tifrunner.gnm2.ann1.53HUJL	3.75458	up	16 kDa phloem protein 2
	arahy.Tifrunner.gnm2.ann1.59H3M1	5.47593	up	UDP-glycosyltransferase 86A1
	arahy.Tifrunner.gnm2.ann1.6KR03J	3.73231	up	ATP-dependent 6-phosphofructokinase 2
	arahy.Tifrunner.gnm2.ann1.6Q1KS5	3.31177	up	S-adenosylmethionine synthase 1
	arahy.Tifrunner.gnm2.ann1.7JY60E	5.62662	up	Citrate synthase, glyoxysomal
	arahy.Tifrunner.gnm2.ann1.7SJ9JV	15.5632	up	Citrate synthase, glyoxysomal
	arahy.Tifrunner.gnm2.ann1.7YQ2TW	2.55936	up
	arahy.Tifrunner.gnm2.ann1.80STHH	0.387751	down	Phosphoglycerate kinase, chloroplastic
	arahy.Tifrunner.gnm2.ann1.8A1TPW	2.08418	up	Bifunctional aspartate aminotransferase and glutamate/aspartate-prephenate aminotransferase
	arahy.Tifrunner.gnm2.ann1.8QLN5S	2.33084	up	Purine permease 1
	arahy.Tifrunner.gnm2.ann1.96UBDB	0.40718	down	Chorismate mutase 2
	arahy.Tifrunner.gnm2.ann1.A5D6C6	0.362076	down	Arogenate dehydratase 3
	arahy.Tifrunner.gnm2.ann1.A863J5	0.432472	down	Glutamine synthetase leaf isozyme, chloroplastic
	arahy.Tifrunner.gnm2.ann1.A8YTMR	0.0480103	down	Tryptophan synthase beta chain 2
	arahy.Tifrunner.gnm2.ann1.AGM2GS	0.350259	down	Cystathionine gamma-synthase 1
	arahy.Tifrunner.gnm2.ann1.D99XSD	0.35356	down	Probable ribose-5-phosphate isomerase 3
	arahy.Tifrunner.gnm2.ann1.E1LS51	2.02626	up	Ketol-acid reductoisomerase
	arahy.Tifrunner.gnm2.ann1.E5AZB0	0.497976	down	5-methyltetrahydropteroyltriglutamate--homocysteine methyltransferase 2
	arahy.Tifrunner.gnm2.ann1.F7U1GP	12.655	up	3-isopropylmalate dehydratase large subunit
	arahy.Tifrunner.gnm2.ann1.G7WV5I	0.460323	down	Cysteine synthase
	arahy.Tifrunner.gnm2.ann1.GL6CS5	20.4952	up	Branched-chain-amino-acid aminotransferase 2
	arahy.Tifrunner.gnm2.ann1.ITCI1L	2.49737	up	4-hydroxy-tetrahydrodipicolinate synthase
	arahy.Tifrunner.gnm2.ann1.IWVL8G	0.492095	down	Purine permease 1
	arahy.Tifrunner.gnm2.ann1.K33YLS	10.4356	up	Bifunctional aspartate aminotransferase and glutamate/aspartate-prephenate aminotransferase
	arahy.Tifrunner.gnm2.ann1.K5ZE2Z	0.431411	down	Fructose-bisphosphate aldolase
	arahy.Tifrunner.gnm2.ann1.MH7BQR	0.369854	down	L-3-cyanoalanine synthase 1
	arahy.Tifrunner.gnm2.ann1.MSPK9F	0.441325	down	Zinc finger CCCH domain-containing protein ZFN-like
	arahy.Tifrunner.gnm2.ann1.P67WA3	5.0374	up	ATP-dependent 6-phosphofructokinase 2
	arahy.Tifrunner.gnm2.ann1.PH90GV	0.404009	down	Serine hydroxymethyltransferase
	arahy.Tifrunner.gnm2.ann1.QHJA26	0.336722	down	L-3-cyanoalanine synthase 1
	arahy.Tifrunner.gnm2.ann1.R5T3W0	2.17338	up	Plastidial pyruvate kinase 2
	arahy.Tifrunner.gnm2.ann1.RG5YED	3.48091	up	S-adenosylmethionine synthase 1
	arahy.Tifrunner.gnm2.ann1.RKD053	0.432233	down	Serine hydroxymethyltransferase,
	arahy.Tifrunner.gnm2.ann1.RRG4JE	2.1185	up	Bifunctional aspartate aminotransferase and glutamate/aspartate-prephenate aminotransferase
	arahy.Tifrunner.gnm2.ann1.S2QYAG	0.440659	down	Glutamine synthetase leaf isozyme
	arahy.Tifrunner.gnm2.ann1.S7AN2D	0.420264	down	Cystathionine gamma-synthase 1
	arahy.Tifrunner.gnm2.ann1.SIB7C5	2.87859	up	Thaumatin-like protein 1a
	arahy.Tifrunner.gnm2.ann1.T5GDAR	0.248744	down	2-isopropylmalate synthase 2
	arahy.Tifrunner.gnm2.ann1.UZ3GC4	0.446381	down	Phosphoglycerate kinase
	arahy.Tifrunner.gnm2.ann1.UZM884	0.490403	down
	arahy.Tifrunner.gnm2.ann1.V8868B	4.44522	up	Delta-1-pyrroline-5-carboxylate synthase
	arahy.Tifrunner.gnm2.ann1.Y8KTYY	3.79745	up	Asparagine synthetase [glutamine-hydrolyzing] 2
	arahy.Tifrunner.gnm2.ann1.YR6AFM	2.74448	up
	arahy.Tifrunner.gnm2.ann1.Z36GDV	0.458065	down	Arogenate dehydratase 3
	#ID	WWNN_vs_DSNN_fc(DSNN/WWNN)
	Arachis_hypogaea_newGene_3252	0.374208	down	Probable ribose-5-phosphate isomerase 2
	arahy.Tifrunner.gnm2.ann1.1W477Y	3.46351	up	Delta-1-pyrroline-5-carboxylate synthase
	arahy.Tifrunner.gnm2.ann1.28TKL1	9.99436	up	Bifunctional aspartate aminotransferase and glutamate/aspartate-prephenate aminotransferase
	arahy.Tifrunner.gnm2.ann1.42WI7N	3.14347	up	Asparagine synthetase [glutamine-hydrolyzing] 2
	arahy.Tifrunner.gnm2.ann1.6KR03J	2.33776	up	ATP-dependent 6-phosphofructokinase 2
	arahy.Tifrunner.gnm2.ann1.6Q1KS5	2.22393	up	S-adenosylmethionine synthase 1
	arahy.Tifrunner.gnm2.ann1.7JY60E	2.9004	up	Citrate synthase, glyoxysomal
	arahy.Tifrunner.gnm2.ann1.7SJ9JV	6.63463	up	Citrate synthase, glyoxysomal
	arahy.Tifrunner.gnm2.ann1.96UBDB	0.438699	down	Chorismate mutase 2
	arahy.Tifrunner.gnm2.ann1.AXAR8E	6.43139	up	Delta-1-pyrroline-5-carboxylate synthase
	arahy.Tifrunner.gnm2.ann1.BCZ98G	0.475604	down	Serine hydroxymethyltransferase
	arahy.Tifrunner.gnm2.ann1.E9MTVL	2.03927	up	Alanine aminotransferase 2
	arahy.Tifrunner.gnm2.ann1.GL6CS5	13.6632	up	Branched-chain-amino-acid aminotransferase 2
	arahy.Tifrunner.gnm2.ann1.GL9F8W	3.73737	up	UDP-glycosyltransferase 87A2
	arahy.Tifrunner.gnm2.ann1.HA9E1Y	0.493704	down	Glutamine synthetase nodule isozyme
	arahy.Tifrunner.gnm2.ann1.HSR92P	0.493004	down	Serine hydroxymethyltransferase 1
	arahy.Tifrunner.gnm2.ann1.K9LPZT	6.06696	up	3-isopropylmalate dehydratase large subunit
	arahy.Tifrunner.gnm2.ann1.L2Z1RL	0.481395	down	Chorismate mutase 2
	arahy.Tifrunner.gnm2.ann1.P67WA3	3.71924	up	ATP-dependent 6-phosphofructokinase 2
	arahy.Tifrunner.gnm2.ann1.QHJA26	0.395064	down	L-3-cyanoalanine synthase 1
	arahy.Tifrunner.gnm2.ann1.RG5YED	2.14279	up	S-adenosylmethionine synthase 1
	arahy.Tifrunner.gnm2.ann1.V8868B	6.54969	up	Delta-1-pyrroline-5-carboxylate synthase
	arahy.Tifrunner.gnm2.ann1.WS4P7I	9.58306	up	Delta-1-pyrroline-5-carboxylate synthase
Pathway	Gene_id	WWNA_vs_DSNN_fc(DSNN/WWNA)	Regulate	Description
Phenylpropanoid biosynthesis	Arachis_hypogaea_newGene_9978	-2.32268	down	Berberine bridge enzyme-like 26
	arahy.Tifrunner.gnm2.ann1.06QP13	3.00768	up	Ribulose bisphosphate carboxylase/oxygenase activase 1
	arahy.Tifrunner.gnm2.ann1.0XM443	-1.81062	down	Beta-glucosidase 44
	arahy.Tifrunner.gnm2.ann1.1LFA9Y	-1.18733	down	UDP-glycosyltransferase 92A1
	arahy.Tifrunner.gnm2.ann1.1M0UFP	-1.2674	down	Protein ECERIFERUM 26-like
	arahy.Tifrunner.gnm2.ann1.32KBNI	-1.62588	down	Berberine bridge enzyme-like 8
	arahy.Tifrunner.gnm2.ann1.333C3Q	-1.93935	down	Caffeoyl-CoA O-methyltransferase
	arahy.Tifrunner.gnm2.ann1.39HWVH	-1.29082	down	Beta-glucosidase 12
	arahy.Tifrunner.gnm2.ann1.5D9CQE	1.04275	up	Anthranilate N-methyltransferase
	arahy.Tifrunner.gnm2.ann1.6G1FH3	-1.07175	down	Cationic peroxidase 1
	arahy.Tifrunner.gnm2.ann1.78HSE8	-1.16999	down	Peroxidase 9
	arahy.Tifrunner.gnm2.ann1.7M6M7I	-3.4355	down	Berberine bridge enzyme-like 26
	arahy.Tifrunner.gnm2.ann1.7RJD9X	-1.37871	down	Beta-glucosidase 44
	arahy.Tifrunner.gnm2.ann1.910QJ9	-1.16612	down	Phenylacetaldehyde reductase
	arahy.Tifrunner.gnm2.ann1.946VJC	-1.37094	down	Cinnamoyl-CoA reductase 2
	arahy.Tifrunner.gnm2.ann1.9I90ED	-1.95789	down	Cationic peroxidase 2
	arahy.Tifrunner.gnm2.ann1.AWX4M7	1.61677	up	Aldehyde dehydrogenase family 2 member C4
	arahy.Tifrunner.gnm2.ann1.B30NSY	-1.42282	down	Berberine bridge enzyme-like 8
	arahy.Tifrunner.gnm2.ann1.BP04MB	1.42947	up	Aldehyde dehydrogenase family 2 member C4
	arahy.Tifrunner.gnm2.ann1.C7I9DN	-3.18692	down	4-coumarate--CoA ligase-like 6
	arahy.Tifrunner.gnm2.ann1.FCH987	-4.72927	down	Tabersonine-19-hydroxy-O-acetyltransferase
	arahy.Tifrunner.gnm2.ann1.G4Y2Y5	-1.30941	down	Polygalacturonase inhibitor 1
	arahy.Tifrunner.gnm2.ann1.G9Z134	1.12966	up	Beta-glucosidase 11
	arahy.Tifrunner.gnm2.ann1.I3116U	-2.41589	down	Peroxidase 47
	arahy.Tifrunner.gnm2.ann1.I8FEWW	-1.30994	down	Peroxidase 4
	arahy.Tifrunner.gnm2.ann1.IF8SZ4	1.48183	up	Spermidine hydroxycinnamoyl transferase
	arahy.Tifrunner.gnm2.ann1.J17R0W	1.10723	up	Aldehyde dehydrogenase family 2 member C4
	arahy.Tifrunner.gnm2.ann1.JB63H4	-2.3296	down	Caffeoyl-CoA O-methyltransferase
	arahy.Tifrunner.gnm2.ann1.K5F7Q0	-1.77866	down	Protein ECERIFERUM 26-like
	arahy.Tifrunner.gnm2.ann1.L8L2Y0	-1.45873	down	Putrescine hydroxycinnamoyltransferase 1
	arahy.Tifrunner.gnm2.ann1.P303TX	1.26112	up	Anthranilate N-methyltransferase
	arahy.Tifrunner.gnm2.ann1.PFDI3N	1.13102	up	Cytochrome P450 84A1
	arahy.Tifrunner.gnm2.ann1.PMWZ0B	-4.40812	down	Berberine bridge enzyme-like 22
	arahy.Tifrunner.gnm2.ann1.PX7TTT	1.37166	up	Beta-xylosidase/alpha-L-arabinofuranosidase 2
	arahy.Tifrunner.gnm2.ann1.Q7SBED	-1.48792	down	Putrescine hydroxycinnamoyltransferase 1
	arahy.Tifrunner.gnm2.ann1.RX4FVN	-2.91187	down	4-coumarate--CoA ligase-like 6
	arahy.Tifrunner.gnm2.ann1.S8ZBKA	-1.20483	down	Beta-glucosidase 40
	arahy.Tifrunner.gnm2.ann1.SI2KIW	-2.36546	down	Peroxidase 3
	arahy.Tifrunner.gnm2.ann1.UGII1Q	-3.01169	down	Anthranilate N-methyltransferase
	arahy.Tifrunner.gnm2.ann1.V1SQAY	-1.07364	down	Phenylalanine ammonia-lyase 1
	arahy.Tifrunner.gnm2.ann1.VSM3NT	-2.67868	down	Cationic peroxidase 1
	arahy.Tifrunner.gnm2.ann1.WZFE91	-2.93568	down	Anthranilate N-methyltransferase
	arahy.Tifrunner.gnm2.ann1.Y78HYB	-1.59956	down	UDP-glucose flavonoid 3-O-glucosyltransferase 7
	arahy.Tifrunner.gnm2.ann1.YDQ82R	-1.07393	down	Beta-glucosidase 12
	arahy.Tifrunner.gnm2.ann1.ZDGJ2D	2.29774	up	Ribulose bisphosphate carboxylase/oxygenase activase 1
	arahy.Tifrunner.gnm2.ann1.ZQC39I	-1.23081	down	Beta-glucosidase 46
Pathway	Gene_id	WWNA_vs_DSNN_fc(DSNN/WWNA)	Regulate	Description
Isoflavonoid biosynthesis	Arachis_hypogaea_newGene_11334	-3.11737	down
	Arachis_hypogaea_newGene_144	1.60124	up	Malonyl-CoA:anthocyanidin 5-O-glucoside-6''-O-malonyltransferase
	arahy.Tifrunner.gnm2.ann1.57KEBM	-1.3504	down	Cytochrome P450 71D9
	arahy.Tifrunner.gnm2.ann1.6NY03D	-3.50101	down	Isoflavone 7-O-methyltransferase
	arahy.Tifrunner.gnm2.ann1.77LVUR	1.23158	up	Cytochrome P450 81Q32
	arahy.Tifrunner.gnm2.ann1.D84CI6	-1.39352	down	Cytochrome P450 71D9
	arahy.Tifrunner.gnm2.ann1.F6SR1U	-1.25432	down	Malonyl-CoA:anthocyanidin 5-O-glucoside-6&apos;&apos;-O-malonyltransferase
	arahy.Tifrunner.gnm2.ann1.LA4UJ9	-1.2066	down	Coumaroyl-CoA:anthocyanidin 3-O-glucoside-6&apos;&apos;-O-coumaroyltransferase 1
	arahy.Tifrunner.gnm2.ann1.PDQU0C	-3.46323	down	Isoflavone 7-O-methyltransferase
	arahy.Tifrunner.gnm2.ann1.Q2QWLN	1.20614	up	Licodione synthase
	arahy.Tifrunner.gnm2.ann1.TMS86M	-3.50034	down	Isoflavone 7-O-methyltransferase

## Sheet: Sheet2
Pathway	Gene_id	WWNA_vs_WWNN_fc(WWNN/WWNA)	Regulate	Description
	Arachis_hypogaea_newGene_4478	0.461415	down	S-adenosylmethionine synthase
	arahy.Tifrunner.gnm2.ann1.1W477Y	0.412242	down	Delta-1-pyrroline-5-carboxylate synthase
	arahy.Tifrunner.gnm2.ann1.2N4ZV5	0.455614	down	Aspartate aminotransferase
	arahy.Tifrunner.gnm2.ann1.42WI7N	0.298011	down	Asparagine synthetase [glutamine-hydrolyzing] 2
	arahy.Tifrunner.gnm2.ann1.50L6WD	2.57546	up	hypothetical protein Ahy_A10g047310
	arahy.Tifrunner.gnm2.ann1.71Q3SD	0.439557	down	5-methyltetrahydropteroyltriglutamate--homocysteine methyltransferase 1
	arahy.Tifrunner.gnm2.ann1.80STHH	0.457394	down	Phosphoglycerate kinase
	arahy.Tifrunner.gnm2.ann1.87AL67	2.11476	up	Ethylene-responsive transcription factor ERF106
	arahy.Tifrunner.gnm2.ann1.9D5E6Q	0.482851	down	Serine hydroxymethyltransferase 4
	arahy.Tifrunner.gnm2.ann1.A1ZC3A	0.354701	down	Glutamate synthase [NADH]
	arahy.Tifrunner.gnm2.ann1.A8YTMR	0.088359	down	Tryptophan synthase beta chain 2
	arahy.Tifrunner.gnm2.ann1.D99XSD	0.448499	down	Probable ribose-5-phosphate isomerase 3
	arahy.Tifrunner.gnm2.ann1.E5AZB0	0.429945	down	5-methyltetrahydropteroyltriglutamate--homocysteine methyltransferase 2
	arahy.Tifrunner.gnm2.ann1.E9MTVL	0.265026	down	Alanine aminotransferase 2
	arahy.Tifrunner.gnm2.ann1.G5K9LY	5.74107	up	Protein SULFUR DEFICIENCY-INDUCED 1
	arahy.Tifrunner.gnm2.ann1.K5ZE2Z	0.420485	down	Fructose-bisphosphate aldolase
	arahy.Tifrunner.gnm2.ann1.KF0N62	2.20851	up	Ethylene-responsive transcription factor ERF106
	arahy.Tifrunner.gnm2.ann1.LP5CTB	0.442412	down	Pyrroline-5-carboxylate reductase
	arahy.Tifrunner.gnm2.ann1.MH7BQR	0.455694	down	L-3-cyanoalanine synthase 1
	arahy.Tifrunner.gnm2.ann1.QF5NK4	0.452673	down	Serine acetyltransferase 4
	arahy.Tifrunner.gnm2.ann1.R5T3W0	2.20959	up	Plastidial pyruvate kinase 2
	arahy.Tifrunner.gnm2.ann1.U1CM5Q	0.303834	down	Alanine aminotransferase 2
	arahy.Tifrunner.gnm2.ann1.UZ3GC4	0.442576	down	Phosphoglycerate kinase
	arahy.Tifrunner.gnm2.ann1.V8868B	0.272561	down	Delta-1-pyrroline-5-carboxylate synthase
	arahy.Tifrunner.gnm2.ann1.WS4P7I	0.255437	down	Delta-1-pyrroline-5-carboxylate synthase
	arahy.Tifrunner.gnm2.ann1.ZYZ79R	0.37501	down	Glutamate synthase [NADH]
		DSNA_vs_DSNN_fc(DSNN/DSNA)
	arahy.Tifrunner.gnm2.ann1.1W477Y	0.346333	down	Delta-1-pyrroline-5-carboxylate synthase
	arahy.Tifrunner.gnm2.ann1.1WNY7F	0.415784	down	ATP-dependent 6-phosphofructokinase 5
	arahy.Tifrunner.gnm2.ann1.E9MTVL	0.370206	down	Alanine aminotransferase 2
	arahy.Tifrunner.gnm2.ann1.U1CM5Q	0.421996	down	Alanine aminotransferase 2
	arahy.Tifrunner.gnm2.ann1.V8868B	0.401664	down	Delta-1-pyrroline-5-carboxylate synthase
	arahy.Tifrunner.gnm2.ann1.Y8KTYY	0.406393	down	Asparagine synthetase [glutamine-hydrolyzing] 2
	#ID	WWNA_vs_DSNA_fc(DSNA/WWNA)
	Arachis_hypogaea_newGene_3252	0.407916	down	Probable ribose-5-phosphate isomerase 2
	arahy.Tifrunner.gnm2.ann1.05E95R	2.84968	up	Pyruvate kinase 1
	arahy.Tifrunner.gnm2.ann1.0LCG0H	0.486914	down	Phosphoglycerate mutase-like protein 4
	arahy.Tifrunner.gnm2.ann1.1W477Y	4.11967	up	Delta-1-pyrroline-5-carboxylate synthase
	arahy.Tifrunner.gnm2.ann1.28TKL1	23.4552	up	Bifunctional aspartate aminotransferase and glutamate/aspartate-prephenate aminotransferase
	arahy.Tifrunner.gnm2.ann1.290HVK	2.04722	up	5-methyltetrahydropteroyltriglutamate--homocysteine methyltransferase
	arahy.Tifrunner.gnm2.ann1.3MHK8M	0.408225	down	D-3-phosphoglycerate dehydrogenase 1
	arahy.Tifrunner.gnm2.ann1.3Q8GGF	0.476663	down	ATP phosphoribosyltransferase 2
	arahy.Tifrunner.gnm2.ann1.3R4QA9	2.92041	up	Ketol-acid reductoisomerase
	arahy.Tifrunner.gnm2.ann1.40LNQG	2.18438	up	4-hydroxy-tetrahydrodipicolinate synthase
	arahy.Tifrunner.gnm2.ann1.45MQKA	0.496611	down	D-3-phosphoglycerate dehydrogenase 1
	arahy.Tifrunner.gnm2.ann1.52MV3Q	0.401303	down	Cysteine synthase
	arahy.Tifrunner.gnm2.ann1.53HUJL	3.75458	up	16 kDa phloem protein 2
	arahy.Tifrunner.gnm2.ann1.59H3M1	5.47593	up	UDP-glycosyltransferase 86A1
	arahy.Tifrunner.gnm2.ann1.6KR03J	3.73231	up	ATP-dependent 6-phosphofructokinase 2
	arahy.Tifrunner.gnm2.ann1.6Q1KS5	3.31177	up	S-adenosylmethionine synthase 1
	arahy.Tifrunner.gnm2.ann1.7JY60E	5.62662	up	Citrate synthase, glyoxysomal
	arahy.Tifrunner.gnm2.ann1.7SJ9JV	15.5632	up	Citrate synthase, glyoxysomal
	arahy.Tifrunner.gnm2.ann1.7YQ2TW	2.55936	up
	arahy.Tifrunner.gnm2.ann1.80STHH	0.387751	down	Phosphoglycerate kinase, chloroplastic
	arahy.Tifrunner.gnm2.ann1.8A1TPW	2.08418	up	Bifunctional aspartate aminotransferase and glutamate/aspartate-prephenate aminotransferase
	arahy.Tifrunner.gnm2.ann1.8QLN5S	2.33084	up	Purine permease 1
	arahy.Tifrunner.gnm2.ann1.96UBDB	0.40718	down	Chorismate mutase 2
	arahy.Tifrunner.gnm2.ann1.A5D6C6	0.362076	down	Arogenate dehydratase 3
	arahy.Tifrunner.gnm2.ann1.A863J5	0.432472	down	Glutamine synthetase leaf isozyme, chloroplastic
	arahy.Tifrunner.gnm2.ann1.A8YTMR	0.0480103	down	Tryptophan synthase beta chain 2
	arahy.Tifrunner.gnm2.ann1.AGM2GS	0.350259	down	Cystathionine gamma-synthase 1
	arahy.Tifrunner.gnm2.ann1.D99XSD	0.35356	down	Probable ribose-5-phosphate isomerase 3
	arahy.Tifrunner.gnm2.ann1.E1LS51	2.02626	up	Ketol-acid reductoisomerase
	arahy.Tifrunner.gnm2.ann1.E5AZB0	0.497976	down	5-methyltetrahydropteroyltriglutamate--homocysteine methyltransferase 2
	arahy.Tifrunner.gnm2.ann1.F7U1GP	12.655	up	3-isopropylmalate dehydratase large subunit
	arahy.Tifrunner.gnm2.ann1.G7WV5I	0.460323	down	Cysteine synthase
	arahy.Tifrunner.gnm2.ann1.GL6CS5	20.4952	up	Branched-chain-amino-acid aminotransferase 2
	arahy.Tifrunner.gnm2.ann1.ITCI1L	2.49737	up	4-hydroxy-tetrahydrodipicolinate synthase
	arahy.Tifrunner.gnm2.ann1.IWVL8G	0.492095	down	Purine permease 1
	arahy.Tifrunner.gnm2.ann1.K33YLS	10.4356	up	Bifunctional aspartate aminotransferase and glutamate/aspartate-prephenate aminotransferase
	arahy.Tifrunner.gnm2.ann1.K5ZE2Z	0.431411	down	Fructose-bisphosphate aldolase
	arahy.Tifrunner.gnm2.ann1.MH7BQR	0.369854	down	L-3-cyanoalanine synthase 1
	arahy.Tifrunner.gnm2.ann1.MSPK9F	0.441325	down	Zinc finger CCCH domain-containing protein ZFN-like
	arahy.Tifrunner.gnm2.ann1.P67WA3	5.0374	up	ATP-dependent 6-phosphofructokinase 2
	arahy.Tifrunner.gnm2.ann1.PH90GV	0.404009	down	Serine hydroxymethyltransferase
	arahy.Tifrunner.gnm2.ann1.QHJA26	0.336722	down	L-3-cyanoalanine synthase 1
	arahy.Tifrunner.gnm2.ann1.R5T3W0	2.17338	up	Plastidial pyruvate kinase 2
	arahy.Tifrunner.gnm2.ann1.RG5YED	3.48091	up	S-adenosylmethionine synthase 1
	arahy.Tifrunner.gnm2.ann1.RKD053	0.432233	down	Serine hydroxymethyltransferase,
	arahy.Tifrunner.gnm2.ann1.RRG4JE	2.1185	up	Bifunctional aspartate aminotransferase and glutamate/aspartate-prephenate aminotransferase
	arahy.Tifrunner.gnm2.ann1.S2QYAG	0.440659	down	Glutamine synthetase leaf isozyme
	arahy.Tifrunner.gnm2.ann1.S7AN2D	0.420264	down	Cystathionine gamma-synthase 1
	arahy.Tifrunner.gnm2.ann1.SIB7C5	2.87859	up	Thaumatin-like protein 1a
	arahy.Tifrunner.gnm2.ann1.T5GDAR	0.248744	down	2-isopropylmalate synthase 2
	arahy.Tifrunner.gnm2.ann1.UZ3GC4	0.446381	down	Phosphoglycerate kinase
	arahy.Tifrunner.gnm2.ann1.UZM884	0.490403	down
	arahy.Tifrunner.gnm2.ann1.V8868B	4.44522	up	Delta-1-pyrroline-5-carboxylate synthase
	arahy.Tifrunner.gnm2.ann1.Y8KTYY	3.79745	up	Asparagine synthetase [glutamine-hydrolyzing] 2
	arahy.Tifrunner.gnm2.ann1.YR6AFM	2.74448	up
	arahy.Tifrunner.gnm2.ann1.Z36GDV	0.458065	down	Arogenate dehydratase 3
	#ID	WWNN_vs_DSNN_fc(DSNN/WWNN
	Arachis_hypogaea_newGene_3252	0.374208	down	Probable ribose-5-phosphate isomerase 2
	arahy.Tifrunner.gnm2.ann1.1W477Y	3.46351	up	Delta-1-pyrroline-5-carboxylate synthase
	arahy.Tifrunner.gnm2.ann1.28TKL1	9.99436	up	Bifunctional aspartate aminotransferase and glutamate/aspartate-prephenate aminotransferase
	arahy.Tifrunner.gnm2.ann1.42WI7N	3.14347	up	Asparagine synthetase [glutamine-hydrolyzing] 2
	arahy.Tifrunner.gnm2.ann1.6KR03J	2.33776	up	ATP-dependent 6-phosphofructokinase 2
	arahy.Tifrunner.gnm2.ann1.6Q1KS5	2.22393	up	S-adenosylmethionine synthase 1
	arahy.Tifrunner.gnm2.ann1.7JY60E	2.9004	up	Citrate synthase, glyoxysomal
	arahy.Tifrunner.gnm2.ann1.7SJ9JV	6.63463	up	Citrate synthase, glyoxysomal
	arahy.Tifrunner.gnm2.ann1.96UBDB	0.438699	down	Chorismate mutase 2
	arahy.Tifrunner.gnm2.ann1.AXAR8E	6.43139	up	Delta-1-pyrroline-5-carboxylate synthase
	arahy.Tifrunner.gnm2.ann1.BCZ98G	0.475604	down	Serine hydroxymethyltransferase
	arahy.Tifrunner.gnm2.ann1.E9MTVL	2.03927	up	Alanine aminotransferase 2
	arahy.Tifrunner.gnm2.ann1.GL6CS5	13.6632	up	Branched-chain-amino-acid aminotransferase 2
	arahy.Tifrunner.gnm2.ann1.GL9F8W	3.73737	up	UDP-glycosyltransferase 87A2
	arahy.Tifrunner.gnm2.ann1.HA9E1Y	0.493704	down	Glutamine synthetase nodule isozyme
	arahy.Tifrunner.gnm2.ann1.HSR92P	0.493004	down	Serine hydroxymethyltransferase 1
	arahy.Tifrunner.gnm2.ann1.K9LPZT	6.06696	up	3-isopropylmalate dehydratase large subunit
	arahy.Tifrunner.gnm2.ann1.L2Z1RL	0.481395	down	Chorismate mutase 2
	arahy.Tifrunner.gnm2.ann1.P67WA3	3.71924	up	ATP-dependent 6-phosphofructokinase 2
	arahy.Tifrunner.gnm2.ann1.QHJA26	0.395064	down	L-3-cyanoalanine synthase 1
	arahy.Tifrunner.gnm2.ann1.RG5YED	2.14279	up	S-adenosylmethionine synthase 1
	arahy.Tifrunner.gnm2.ann1.V8868B	6.54969	up	Delta-1-pyrroline-5-carboxylate synthase
	arahy.Tifrunner.gnm2.ann1.WS4P7I	9.58306	up	Delta-1-pyrroline-5-carboxylate synthase

## Sheet: Sheet3
Pathway	Gene_id	WWNA_vs_DSNN_fc(DSNN/WWNA)	Regulate	Description
#ko00940	Arachis_hypogaea_newGene_9978	-2.32268	down	Berberine bridge enzyme-like 26
	arahy.Tifrunner.gnm2.ann1.06QP13	3.00768	up	Ribulose bisphosphate carboxylase/oxygenase activase 1
	arahy.Tifrunner.gnm2.ann1.0XM443	-1.81062	down	Beta-glucosidase 44
	arahy.Tifrunner.gnm2.ann1.1LFA9Y	-1.18733	down	UDP-glycosyltransferase 92A1
	arahy.Tifrunner.gnm2.ann1.1M0UFP	-1.2674	down	Protein ECERIFERUM 26-like
	arahy.Tifrunner.gnm2.ann1.32KBNI	-1.62588	down	Berberine bridge enzyme-like 8
	arahy.Tifrunner.gnm2.ann1.333C3Q	-1.93935	down	Caffeoyl-CoA O-methyltransferase
	arahy.Tifrunner.gnm2.ann1.39HWVH	-1.29082	down	Beta-glucosidase 12
	arahy.Tifrunner.gnm2.ann1.5D9CQE	1.04275	up	Anthranilate N-methyltransferase
	arahy.Tifrunner.gnm2.ann1.6G1FH3	-1.07175	down	Cationic peroxidase 1
	arahy.Tifrunner.gnm2.ann1.78HSE8	-1.16999	down	Peroxidase 9
	arahy.Tifrunner.gnm2.ann1.7M6M7I	-3.4355	down	Berberine bridge enzyme-like 26
	arahy.Tifrunner.gnm2.ann1.7RJD9X	-1.37871	down	Beta-glucosidase 44
	arahy.Tifrunner.gnm2.ann1.910QJ9	-1.16612	down	Phenylacetaldehyde reductase
	arahy.Tifrunner.gnm2.ann1.946VJC	-1.37094	down	Cinnamoyl-CoA reductase 2
	arahy.Tifrunner.gnm2.ann1.9I90ED	-1.95789	down	Cationic peroxidase 2
	arahy.Tifrunner.gnm2.ann1.AWX4M7	1.61677	up	Aldehyde dehydrogenase family 2 member C4
	arahy.Tifrunner.gnm2.ann1.B30NSY	-1.42282	down	Berberine bridge enzyme-like 8
	arahy.Tifrunner.gnm2.ann1.BP04MB	1.42947	up	Aldehyde dehydrogenase family 2 member C4
	arahy.Tifrunner.gnm2.ann1.C7I9DN	-3.18692	down	4-coumarate--CoA ligase-like 6
	arahy.Tifrunner.gnm2.ann1.FCH987	-4.72927	down	Tabersonine-19-hydroxy-O-acetyltransferase
	arahy.Tifrunner.gnm2.ann1.G4Y2Y5	-1.30941	down	Polygalacturonase inhibitor 1
	arahy.Tifrunner.gnm2.ann1.G9Z134	1.12966	up	Beta-glucosidase 11
	arahy.Tifrunner.gnm2.ann1.I3116U	-2.41589	down	Peroxidase 47
	arahy.Tifrunner.gnm2.ann1.I8FEWW	-1.30994	down	Peroxidase 4
	arahy.Tifrunner.gnm2.ann1.IF8SZ4	1.48183	up	Spermidine hydroxycinnamoyl transferase
	arahy.Tifrunner.gnm2.ann1.J17R0W	1.10723	up	Aldehyde dehydrogenase family 2 member C4
	arahy.Tifrunner.gnm2.ann1.JB63H4	-2.3296	down	Caffeoyl-CoA O-methyltransferase
	arahy.Tifrunner.gnm2.ann1.K5F7Q0	-1.77866	down	Protein ECERIFERUM 26-like
	arahy.Tifrunner.gnm2.ann1.L8L2Y0	-1.45873	down	Putrescine hydroxycinnamoyltransferase 1
	arahy.Tifrunner.gnm2.ann1.P303TX	1.26112	up	Anthranilate N-methyltransferase
	arahy.Tifrunner.gnm2.ann1.PFDI3N	1.13102	up	Cytochrome P450 84A1
	arahy.Tifrunner.gnm2.ann1.PMWZ0B	-4.40812	down	Berberine bridge enzyme-like 22
	arahy.Tifrunner.gnm2.ann1.PX7TTT	1.37166	up	Beta-xylosidase/alpha-L-arabinofuranosidase 2
	arahy.Tifrunner.gnm2.ann1.Q7SBED	-1.48792	down	Putrescine hydroxycinnamoyltransferase 1
	arahy.Tifrunner.gnm2.ann1.RX4FVN	-2.91187	down	4-coumarate--CoA ligase-like 6
	arahy.Tifrunner.gnm2.ann1.S8ZBKA	-1.20483	down	Beta-glucosidase 40
	arahy.Tifrunner.gnm2.ann1.SI2KIW	-2.36546	down	Peroxidase 3
	arahy.Tifrunner.gnm2.ann1.UGII1Q	-3.01169	down	Anthranilate N-methyltransferase
	arahy.Tifrunner.gnm2.ann1.V1SQAY	-1.07364	down	Phenylalanine ammonia-lyase 1
	arahy.Tifrunner.gnm2.ann1.VSM3NT	-2.67868	down	Cationic peroxidase 1
	arahy.Tifrunner.gnm2.ann1.WZFE91	-2.93568	down	Anthranilate N-methyltransferase
	arahy.Tifrunner.gnm2.ann1.Y78HYB	-1.59956	down	UDP-glucose flavonoid 3-O-glucosyltransferase 7
	arahy.Tifrunner.gnm2.ann1.YDQ82R	-1.07393	down	Beta-glucosidase 12
	arahy.Tifrunner.gnm2.ann1.ZDGJ2D	2.29774	up	Ribulose bisphosphate carboxylase/oxygenase activase 1
	arahy.Tifrunner.gnm2.ann1.ZQC39I	-1.23081	down	Beta-glucosidase 46
	#ko00943
	#genes information
Pathway	Gene_id	WWNA_vs_DSNN_fc(DSNN/WWNA)	Regulate	Description
	Arachis_hypogaea_newGene_11334	-3.11737	down
	Arachis_hypogaea_newGene_144	1.60124	up	Malonyl-CoA:anthocyanidin 5-O-glucoside-6''-O-malonyltransferase
#ko00943	arahy.Tifrunner.gnm2.ann1.57KEBM	-1.3504	down	Cytochrome P450 71D9
	arahy.Tifrunner.gnm2.ann1.6NY03D	-3.50101	down	Isoflavone 7-O-methyltransferase
	arahy.Tifrunner.gnm2.ann1.77LVUR	1.23158	up	Cytochrome P450 81Q32
	arahy.Tifrunner.gnm2.ann1.D84CI6	-1.39352	down	Cytochrome P450 71D9
	arahy.Tifrunner.gnm2.ann1.F6SR1U	-1.25432	down	Malonyl-CoA:anthocyanidin 5-O-glucoside-6&apos;&apos;-O-malonyltransferase
	arahy.Tifrunner.gnm2.ann1.LA4UJ9	-1.2066	down	Coumaroyl-CoA:anthocyanidin 3-O-glucoside-6&apos;&apos;-O-coumaroyltransferase 1
	arahy.Tifrunner.gnm2.ann1.PDQU0C	-3.46323	down	Isoflavone 7-O-methyltransferase
	arahy.Tifrunner.gnm2.ann1.Q2QWLN	1.20614	up	Licodione synthase
	arahy.Tifrunner.gnm2.ann1.TMS86M	-3.50034	down	Isoflavone 7-O-methyltransferase
