# Supplementary material for: Comprehensive Transcriptome and Metabolome Analyses Reveal Primary Molecular Regulation Pathways Involved in Peanut under Water and Nitrogen Co-Limitation
Source: Int J Mol Sci. 2023 Aug 27;24(17):13308. doi: 10.3390/ijms241713308 (PMC10487698; doi:10.3390/ijms241713308)
Supplement: Supplementary file 1 [file ijms-24-13308-s001.zip › Table S4.xlsx]

## Sheet: Sheet1
Table S4. The abundance of DAMs related to phenylpropanoid biosynthesis and isoflavonoid biosynthesis for all comparisons.
Pathway	Metabolite	WWNA	WWNN	DSNA	DSNN	WWNA_vs_DSNN_log2FC	WWNA_vs_WWNN_log2FC	WWNA_vs_DSNA_log2FC	DSNA_vs_DSNN_log2FC	WWNN_vs_DSNN_log2FC
Phenylpropanoid biosynthesis	4-Hydroxy-3-methoxycinnamic acid	25781.2	24160.5	31217	32825.6	0.348489	-0.0936671	0.276015	0.072474	0.442156
	4-Hydroxystyrene	16534.7	15849.8	11238.4	10880.6	-0.603739	-0.0610312	-0.557058	-0.0466804	-0.542708
	5-Hydroxyconiferaldehyde	457.095	497.058	635.614	640.228	0.486092	0.12092	0.475656	0.0104353	0.365171
	Chavicol	720.447	714.388	572.449	574.461	-0.326684	-0.0121834	-0.331744	0.00505998	-0.314501
Isoflavonoid biosynthesis	Isoformononetin	1169.03	850.22	2517.58	2446.19	1.06522	-0.459408	1.10672	-0.0415016	1.52463
